# Supplementary material for: Age-Dependent Transcriptome and Proteome Following Transection of Neonatal Spinal Cord of Monodelphis domestica (South American Grey Short-Tailed Opossum)
Source: PLoS One. 2014 Jun 10;9(6):e99080. doi: 10.1371/journal.pone.0099080 (PMC4051688; doi:10.1371/journal.pone.0099080)
Supplement: Table S1 — Data used for analysis of gene expression changes 24 h following spinal cord transection at P7. Gene symbols, description and ENSEMBL ID shown. Log2FC = Log2 fold change. These values were derived by comparing expression at P7+24 h with P8 control. See Methods for details of statistical analysis used. Updated 13 May 2013. (XLSX) [file pone.0099080.s001.xlsx]

## Sheet: cord_age8_treatmentsci_de_annot
	Supplementary Table S1: Data used for analysis of gene expression changes 24h following spinal cord transection at P7.
	Gene symbols, description and ENSEMBL ID shown. Log2FC = Log2 fold change. These values were
	derived by comparing expression at P7+24h with P8 control. See Methods for details of statistical analysis used.	UPDATED FROM ENSEMBL	2014-05-13
Symbol	Description	Ensembl ID	Gene symbol	Log2FC	Fold Change	Adjusted P Value
IL1B	interleukin 1, beta [Source:HGNC Symbol;Acc:5992]	ENSMODG00000013815	Il1β	5.75826	54.1263	0.00746435
Novel	C-C motif chemokine similar to CCL8 and CCL13	ENSMODG00000019162	c-C motif chemokine 3-like 1-like	5.06118	33.3862	3.9693e-07
ISG20	interferon stimulated exonuclease gene 20kDa [Source:HGNC Symbol;Acc:6130]	ENSMODG00000019583	Isg20	4.22333	18.6788	0.0301827
MARCO	macrophage receptor with collagenous structure [Source:HGNC Symbol;Acc:6895]	ENSMODG00000000433	Marco	4.10643	17.2249	9.85109e-09
Novel	Similar to SIGLEC10,SIGLEC11,SIGLEC16	ENSMODG00000020825	novel	4.03077	16.3449	0.0185154
CSF2RB	colony stimulating factor 2 receptor, beta, low-affinity (granulocyte-macrophage) [Source:HGNC Symbol;Acc:2436]	ENSMODG00000000744	Csf2rb	3.93975	15.3456	5.73042e-12
TREM2	triggering receptor expressed on myeloid cells 2 [Source:HGNC Symbol;Acc:17761]	ENSMODG00000029774	Trem2	3.63108	12.3898	3.64785e-05
Novel	C-C motif chemokine similar to CCL3 and CCL4	ENSMODG00000028122	novel	3.28503	9.74749	4.29859e-32
SIGLEC1	sialic acid binding Ig-like lectin 1, sialoadhesin [Source:HGNC Symbol;Acc:11127]	ENSMODG00000011441	Siglec1	3.20518	9.22262	0.000172002
IL1R1	interleukin 1 receptor, type I [Source:HGNC Symbol;Acc:5993]	ENSMODG00000002332	Il1r1	3.13832	8.80497	0.000172002
Novel	Similar to GP6 glycoprotein VI (platelet)	ENSMODG00000003816	novel	2.96249	7.79468	0.000354431
SPP1	secreted phosphoprotein 1 [Source:HGNC Symbol;Acc:11255]	ENSMODG00000020728	Spp1	2.66816	6.3562	7.65652e-11
Novel	Similar to CTSC cathepsin C	ENSMODG00000002789	novel	2.66583	6.34593	3.92219e-08
Novel	Similar to MS4A4A	ENSMODG00000027938	novel	2.61414	6.12256	4.78471e-05
VSIG4	V-set and immunoglobulin domain containing 4 [Source:HGNC Symbol;Acc:17032]	ENSMODG00000012459	Vsig4	2.57101	5.94225	0.000172002
Novel	Galactoside binding lectin similar to LGALS9	ENSMODG00000019227	novel	2.33066	5.03036	6.80238e-07
ALOX5AP	arachidonate 5-lipoxygenase-activating protein [Source:HGNC Symbol;Acc:436]	ENSMODG00000009265	Alox5ap	2.22772	4.68394	0.0080065
FCER1G	Fc fragment of IgE, high affinity I, receptor for; gamma polypeptide [Source:HGNC Symbol;Acc:3611]	ENSMODG00000005124	Fcer1g	2.2217	4.66441	0.00389975
Novel	similar to bactericidal/permeability-increasing protein-like 2	ENSMODG00000019493	novel	2.11684	4.33744	0.0446078
C1QB	complement component 1, q subcomponent, B chain [Source:HGNC Symbol;Acc:1242]	ENSMODG00000019606	C1qb	2.08181	4.23338	2.22282e-13
Novel	Similar to SAMD9/SAMD9L sterile alpha motif domain 9	ENSMODG00000024055	novel	2.01656	4.04618	0.0082406
CSF1R	colony stimulating factor 1 receptor [Source:HGNC Symbol;Acc:2433]	ENSMODG00000009759	Csfr1	1.94918	3.86156	0.0474636
Novel	C type lectin/ mannose receptor similar to MRC1	ENSMODG00000009695	novel	1.85203	3.61007	0.00532586
IFI6	interferon, alpha-inducible protein 6 [Source:HGNC Symbol;Acc:4054]	ENSMODG00000010660	Ifi6	1.8379	3.5749	1.29885e-12
C1QA	complement component 1, q subcomponent, A chain [Source:HGNC Symbol;Acc:1241]	ENSMODG00000023962	C1qa	1.81975	3.53021	2.45583e-12
MPEG1	macrophage expressed 1 [Source:HGNC Symbol;Acc:29619]	ENSMODG00000020183	Mpeg1	1.81455	3.51749	0.000172002
CTSS	cathepsin S [Source:HGNC Symbol;Acc:2545]	ENSMODG00000018809	Cts5	1.79144	3.46161	0.00575459
TNFRSF1A	tumor necrosis factor receptor superfamily, member 1A [Source:HGNC Symbol;Acc:11916]	ENSMODG00000018056	Tnfrsf1a	1.76857	3.40716	0.0362708
C1QC	complement component 1, q subcomponent, C chain [Source:HGNC Symbol;Acc:1245]	ENSMODG00000016105	C1qc	1.72244	3.29995	1.94755e-07
SPI1	spleen focus forming virus (SFFV) proviral integration oncogene spi1 [Source:HGNC Symbol;Acc:11241]	ENSMODG00000019909	Spi1	1.7096	3.27071	0.0115761
TIMP1	TIMP metallopeptidase inhibitor 1 [Source:HGNC Symbol;Acc:11820]	ENSMODG00000010849	Timp1	1.67369	3.19029	0.0104801
SPHK1	sphingosine kinase 1 [Source:HGNC Symbol;Acc:11240]	ENSMODG00000009217	Sphk1	1.61199	3.05674	0.0446078
Novel	Similar to SP100/SP140/SP140L	ENSMODG00000028863	novel	1.51012	2.84834	0.031457
ISG15	ISG15 ubiquitin-like modifier [Source:HGNC Symbol;Acc:4053]	ENSMODG00000022596	Isg15	1.50512	2.83849	0.00246821
Novel	Similar to CFB complement factor B	ENSMODG00000015093	novel	1.47756	2.78477	0.0456811
CEBPD	CCAAT/enhancer binding protein (C/EBP), delta [Source:HGNC Symbol;Acc:1835]	ENSMODG00000010525	Cebpd	1.45973	2.75057	0.00510357
STXBP2	syntaxin binding protein 2	ENSMODG00000015002	Stxbp2	1.4311	2.69652	0.0446078
ITGB2	integrin, beta 2 (complement component 3 receptor 3 and 4 subunit) [Source:HGNC Symbol;Acc:6155]	ENSMODG00000003456	Itbb2	1.39679	2.63316	0.036683
Novel	Similar to IFIF1/IFIT1B interferon-induced protein with tetratricopeptide repeats	ENSMODG00000024881	novel	1.2819	2.4316	0.0197928
Novel	Similar to MT3 Metallothionein 3	ENSMODG00000025753	Metallothionein, LOC100015476	0.966098	1.95355	0.0285004
Novel	Similar to ALOX12 arachidonate 12-lipoxygenase	ENSMODG00000006013	novel	0.931308	1.907	0.00353692
Novel	RPS48 family member - ribosomal protein S28	ENSMODG00000025356	novel	0.835568	1.78456	0.0136013
PLA1A	phospholipase A1 member A [Source:HGNC Symbol;Acc:17661]	ENSMODG00000018202	Pla1a	0.823187	1.76931	0.041456
PFDN2	prefoldin subunit 2 [Source:HGNC Symbol;Acc:8867]	ENSMODG00000005360	Pfdn2	0.800478	1.74168	0.0115761
CA1	Carbonic anhydrase 1 [Source:UniProtKB/Swiss-Prot;Acc:Q8HY33]	ENSMODG00000005833	Ca1	-0.776135	-1.71254	0.036683
IGFBPL1	insulin-like growth factor binding protein-like 1 [Source:HGNC Symbol;Acc:20081]	ENSMODG00000003028	Igfbpl1	-0.949473	-1.93117	0.00108545
