# Supplementary material for: Age-Dependent Transcriptome and Proteome Following Transection of Neonatal Spinal Cord of Monodelphis domestica (South American Grey Short-Tailed Opossum)
Source: PLoS One. 2014 Jun 10;9(6):e99080. doi: 10.1371/journal.pone.0099080 (PMC4051688; doi:10.1371/journal.pone.0099080)
Supplement: Table S2 — Data used for analysis of gene expression changes 24 h following spinal cord transection at P28. Gene symbols, description and ENSEMBL ID shown. Log2FC = Log2 fold change. These values were derived by comparing expression at P28+24 h with P29 control. See Methods for details of statistical analysis used. Updated 13 May 2014. (XLS) [file pone.0099080.s002.xls]

## Sheet: cord_age29_treatmentsci_de_anno
Supplementary Table S2. Data used for analysis of gene expression changes 24h following spinal cord transection at P28. Gene symbols, description and ENSEMBL ID shown. Log2FC = Log2 fold change. These values were derived by comparing expression at P28+24h with P29 control. See Methods for details of statistical analysis used.		UPDATED FROM ENSEMBL	2104-05-13
Symbol	Description	Ensembl ID	Log2FC	Fold Change	FC	Adjusted P Value
OLFM4	olfactomedin 4 [Source:HGNC Symbol;Acc:17190]	ENSMODG00000014735	8.9077	480.269	480	1.19735e-12
Novel	Similar to ZC3H13 zinc finger CCCH-type containing 13	ENSMODG00000029033	8.45807	351.668	352	0.00832758
Novel	C-C motif chemokine similar to CCL8 and CCL13	ENSMODG00000019162	8.33042	321.888	322	1.57977e-08
Novel	Novel	ENSMODG00000029152	8.24058	302.456	302	0.00415931
DOK3	docking protein 3 [Source:HGNC Symbol;Acc:24583]	ENSMODG00000004674	8.05525	265.994	266	2.99109e-06
Novel	Novel protein with potential transmembrane domains	ENSMODG00000029403	7.99045	254.312	254	0.0234866
Novel	Novel protein with potential transmembrane domains	ENSMODG00000029517	7.91375	241.143	241	0.0298995
TRDN	triadin [Source:HGNC Symbol;Acc:12261]	ENSMODG00000017725	7.68369	205.599	206	0.0187777
Novel	C-C motif chemokine similar to CCL2, CCL7, CCL8, CCL11 and CCL13	ENSMODG00000019159	7.62501	197.404	197	0.000934495
PSTPIP1	proline-serine-threonine phosphatase interacting protein 1 [Source:HGNC Symbol;Acc:9580]	ENSMODG00000012089	7.37964	166.53	167	0.0323421
LRRC33	leucine rich repeat containing 33 [Source:HGNC Symbol;Acc:24613] Official name NRROS	ENSMODG00000018447	7.32516	160.359	160	0.0147761
TMEM106A	transmembrane protein 106A	ENSMODG00000015160	7.29619	157.17	157	0.00354951
PAPLN	Similar to papilin, proteoglycan-like sulfated glycoprotein	ENSMODG00000006768	7.24316	151.499	151	0.000245319
MYL1	myosin, light chain 1, alkali; skeletal, fast [Source:HGNC Symbol;Acc:7582]	ENSMODG00000015807	7.12103	139.202	139	2.81915e-21
Novel	LOC100028657 Similar to HPR, haptoglobin-related protein	ENSMODG00000002494	6.62449	98.6663	99	6.17253e-18
TTC40	tetratricopeptide repeat domain 40 [Source:HGNC Symbol;Acc:25247]	ENSMODG00000022738	6.48185	89.3784	89	0.0346976
Novel	Similar to ATP13A5 ATPase type 13A5	ENSMODG00000029457	4.532	23.1349	23	0.0123787
MYLPF	myosin light chain, phosphorylatable, fast skeletal muscle [Source:HGNC Symbol;Acc:29824]	ENSMODG00000001476	4.47698	22.2693	22	1.35419e-15
Novel	Similar to TARM1 T cell-interacting, activating receptor on myeloid cells 1	ENSMODG00000027743	4.4329	21.599	22	0.000967332
FUZ	fuzzy homolog (Drosophila) [Source:HGNC Symbol;Acc:26219]	ENSMODG00000013403	4.41124	21.2773	21	0.00110867
Novel	LOC100029911 Similar to FAM26F family with sequence similarity 26, member F	ENSMODG00000017841	4.36451	20.5991	21	0.00976306
IL1B	interleukin 1, beta [Source:HGNC Symbol;Acc:5992]	ENSMODG00000013815	4.28178	19.4511	20	1.11724e-08
MYH4	myosin, heavy chain 4, skeletal muscle	ENSMODG00000001389	4.1261	17.4614	18	8.10643e-08
VAV1	Vav 1 guanine nucleotide exchange factor	ENSMODG00000002314	4.07749	16.8828	17	0.00766491
LGALS4	lectin, galactoside-binding, soluble, 4 [Source:HGNC Symbol;Acc:6565]	ENSMODG00000013405	3.81957	14.119	14	2.08106e-10
OSMR	oncostatin M receptor [Source:HGNC Symbol;Acc:8507]	ENSMODG00000020318	3.81854	14.109	14	0.0213048
MARCO	macrophage receptor with collagenous structure [Source:HGNC Symbol;Acc:6895]	ENSMODG00000000433	3.58483	11.9989	12	0.000528338
SLC23A3	solute carrier family 23 (nucleobase transporters), member 3 [Source:HGNC Symbol;Acc:20601]	ENSMODG00000015334	3.58271	11.9813	12	1.80923e-09
HOXB1	homeobox B1 [Source:HGNC Symbol;Acc:5111]	ENSMODG00000012351	3.58172	11.9731	12	0.0473644
AMH	anti-Mullerian hormone [Source:HGNC Symbol;Acc:464]	ENSMODG00000004693	3.57976	11.9568	12	0.00201162
DES	desmin [Source:HGNC Symbol;Acc:2770]	ENSMODG00000015180	3.57551	11.9216	12	0.000754079
IGSF22	immunoglobulin superfamily, member 22 [Source:HGNC Symbol;Acc:26750]	ENSMODG00000006354	3.55733	11.7723	12	2.79554e-05
Novel	Novel	ENSMODG00000027360	3.31538	9.95473	10	2.11881e-25
Novel	LOC100020928 C-C motif chemokine similar to CCL3 and CCL4	ENSMODG00000028122	3.28306	9.7342	9.7	1.17347e-22
Novel	Similar to MRC1 mannose receptor, C type	ENSMODG00000009695	3.21209	9.26695	9.3	0.00413077
Novel	Novel protein with potential transmembrane domains	ENSMODG00000027723	3.20622	9.2293	9.2	0.0358598
S100A8	S100 calcium binding protein A8 [Source:HGNC Symbol;Acc:10498]	ENSMODG00000017403	3.15471	8.90558	8.9	9.57568e-05
ACTA1	actin, alpha 1, skeletal muscle [Source:HGNC Symbol;Acc:129]	ENSMODG00000008918	3.11015	8.63475	8.6	0.00130606
Novel	Novel	ENSMODG00000027956	3.05669	8.32059	8.3	5.73987e-10
NAALADL1	N-acetylated alpha-linked acidic dipeptidase-like 1 [Source:HGNC Symbol;Acc:23536]	ENSMODG00000010186	3.01534	8.08554	8.1	0.00162631
SLC16A4	solute carrier family 16, member 4 (monocarboxylic acid transporter 5) [Source:HGNC Symbol;Acc:10925]	ENSMODG00000001701	2.97707	7.87385	7.9	0.0249147
Novel	Novel	ENSMODG00000027589	2.9768	7.87236	7.9	0.00534458
Novel	Novel	ENSMODG00000028023	2.94058	7.67721	7.7	0.00503834
WSB1	WD repeat and SOCS box containing 1 [Source:HGNC Symbol;Acc:19221]	ENSMODG00000019221	2.93239	7.63374	7.7	2.61058e-17
F13A1	coagulation factor XIII, A1 polypeptide	ENSMODG00000009877	2.90564	7.49352	7.5	0.0030915
KDM2A	Lysine (K)-specific demethylase 2A	ENSMODG00000007767	2.90137	7.47134	7.5	8.21525e-17
GSDMD	gasdermin D [Source:HGNC Symbol;Acc:25697]	ENSMODG00000011297	2.84204	7.17035	7.2	0.00645974
BCL3	B-cell CLL/lymphoma 3 [Source:HGNC Symbol;Acc:998]	ENSMODG00000020862	2.82918	7.10672	7.1	2.31109e-05
TFR2	transferrin receptor 2 [Source:HGNC Symbol;Acc:11762]	ENSMODG00000004581	2.81327	7.02874	7	1.32117e-06
AP1G2	adaptor-related protein complex 1, gamma 2 subunit [Source:HGNC Symbol;Acc:556]	ENSMODG00000003822	2.79967	6.96283	7	1.0353e-11
GLYAT	glycine-N-acyltransferase [Source:HGNC Symbol;Acc:13734]	ENSMODG00000020175	2.7767	6.85284	6.9	0.00555176
SPP1	secreted phosphoprotein 1 [Source:HGNC Symbol;Acc:11255]	ENSMODG00000020728	2.76363	6.79103	6.8	2.25938e-09
GPR26	G protein-coupled receptor 26 [Source:HGNC Symbol;Acc:4481]	ENSMODG00000007533	2.72661	6.61899	6.6	0.0346976
Novel	Similar to GBP4/GBP6/GBP7 guanylate binding protein family	ENSMODG00000028867	2.72638	6.61794	6.6	0.000427853
HHIPL2	HHIP-like 2 [Source:HGNC Symbol;Acc:25842]	ENSMODG00000004695	2.70214	6.50767	6.5	0.0286329
C7	complement component 7 [Source:HGNC Symbol;Acc:1346]	ENSMODG00000020299	2.66795	6.35528	6.4	0.00108621
ITGB1BP2	integrin beta 1 binding protein (melusin) 2 [Source:HGNC Symbol;Acc:6154]	ENSMODG00000004464	2.62632	6.17449	6.2	0.0144522
Novel	Novel putative transcription factor with krueppel-box and C2H2 zinc finger domains	ENSMODG00000023601	2.62247	6.15803	6.2	1.85481e-05
PSMB10	proteasome (prosome, macropain) subunit, beta type, 10 [Source:HGNC Symbol;Acc:9538]	ENSMODG00000005421	2.61804	6.13916	6.1	7.04823e-07
ITGA2B	integrin, alpha 2b (platelet glycoprotein IIb of IIb/IIIa complex, antigen CD41) [Source:HGNC Symbol;Acc:6138]	ENSMODG00000011516	2.60426	6.0808	6.1	0.000239064
USH1C	Usher syndrome 1C (autosomal recessive, severe) [Source:HGNC Symbol;Acc:12597]	ENSMODG00000006841	2.60167	6.06989	6.1	9.57568e-05
HBA	Hemoglobin subunit alpha	ENSMODG00000016635	2.56207	5.90553	5.9	1.21197e-06
CSF3R	colony stimulating factor 3 receptor (granulocyte) [Source:HGNC Symbol;Acc:2439]	ENSMODG00000017810	2.52767	5.76642	5.8	0.0212308
DNAJB13	DnaJ (Hsp40) homolog, subfamily B, member 13 [Source:HGNC Symbol;Acc:30718]	ENSMODG00000007547	2.52244	5.74552	5.7	9.33212e-07
Novel	LOC100027633 Similar to GBP1/GBP2/GBP3/GBP5 guanylate binding protein family	ENSMODG00000012376	2.48785	5.60942	5.6	0.000740838
Novel	Similar to Car15 carbonic anhydrase 15	ENSMODG00000010040	2.46534	5.52259	5.5	0.00931204
HBZ	Hemoglobin subunit zeta	ENSMODG00000016631	2.46524	5.52219	5.5	2.34281e-10
C1R	complement component 1, r subcomponent [Source:HGNC Symbol;Acc:1246]	ENSMODG00000018171	2.46454	5.51951	5.5	1.03549e-05
VSIG4	V-set and immunoglobulin domain containing 4 [Source:HGNC Symbol;Acc:17032]	ENSMODG00000012459	2.45142	5.46956	5.5	0.000821945
Novel	Novel	ENSMODG00000028113	2.41605	5.33709	5.3	1.15826e-12
Novel	LOC100619923 Similar to TMSB4 Thymosin beta-4 (T beta-4)	ENSMODG00000025312	2.40418	5.29335	5.3	1.44201e-14
LBP	lipopolysaccharide binding protein [Source:HGNC Symbol;Acc:6517]	ENSMODG00000000183	2.39473	5.25877	5.3	0.000167932
SLC11A1	solute carrier family 11 (proton-coupled divalent metal ion transporters), member 1 [Source:HGNC Symbol;Acc:10907]	ENSMODG00000015482	2.38189	5.21218	5.2	5.59407e-05
IGFLR1	IGF-like family receptor 1 [Source:HGNC Symbol;Acc:23620]	ENSMODG00000013998	2.37899	5.20173	5.2	0.000192232
IL1R1	interleukin 1 receptor, type I [Source:HGNC Symbol;Acc:5993]	ENSMODG00000002332	2.37859	5.20028	5.2	0.00156278
MGP	matrix Gla protein [Source:HGNC Symbol;Acc:7060]	ENSMODG00000017944	2.36041	5.13515	5.1	0.0337615
PDZD7	PDZ domain containing 7 [Source:HGNC Symbol;Acc:26257]	ENSMODG00000011937	2.35728	5.12403	5.1	3.40577e-10
HPN	hepsin [Source:HGNC Symbol;Acc:5155]	ENSMODG00000013734	2.32796	5.02095	5	1.72745e-05
EFNA4	ephrin-A4 [Source:HGNC Symbol;Acc:3224]	ENSMODG00000017115	2.32214	5.00073	5	0.000634008
EFCAB6	EF-hand calcium binding domain 6	ENSMODG00000006774	2.29846	4.91933	4.9	0.000377655
Novel	Similar to ANGPTL5 angiopoietin-like 5	ENSMODG00000005485	2.29452	4.90592	4.9	0.00295421
C1S	complement component 1, s subcomponent [Source:HGNC Symbol;Acc:1247]	ENSMODG00000018167	2.28623	4.87779	4.9	3.42806e-08
MYBPC3	myosin binding protein C, cardiac [Source:HGNC Symbol;Acc:7551]	ENSMODG00000019908	2.26856	4.81843	4.8	0.033282
PARVG	parvin, gamma [Source:HGNC Symbol;Acc:14654]	ENSMODG00000006126	2.23855	4.71922	4.7	0.000300982
Novel	Similar to ZNF568/ZNF569 zinc finger proteins	ENSMODG00000024125	2.23355	4.70291	4.7	0.00881436
GCFC2	GC-rich sequence DNA-binding factor 2 [Source:HGNC Symbol;Acc:1317]	ENSMODG00000007990	2.22734	4.6827	4.7	6.89593e-06
Novel	Similar to CUL7/CUL9 cullin	ENSMODG00000018990	2.22418	4.67245	4.7	0.000846949
CCDC30	coiled-coil domain containing 30 [Source:HGNC Symbol;Acc:26103]	ENSMODG00000017230	2.22095	4.662	4.6	0.0325855
TRPC7	transient receptor potential cation channel, subfamily C, member 7 [Source:HGNC Symbol;Acc:20754]	ENSMODG00000015142	2.21012	4.62714	4.6	0.00314389
SH3BP1	SH3-domain binding protein 1 [Source:HGNC Symbol;Acc:10824]	ENSMODG00000000489	2.20917	4.62409	4.6	0.00424077
Novel	LOC100015891 Similar to Myosin heavy chain	ENSMODG00000001273	2.20527	4.61161	4.6	0.00772215
Novel	Similar to SIGLEC10/SIGLEC11/SIGLEC16 sialic acid binding Ig-like lectin	ENSMODG00000020825	2.19931	4.59259	4.6	3.63257e-05
ABCC5	ATP-binding cassette, sub-family C (CFTR/MRP), member 5 [Source:HGNC Symbol;Acc:56]	ENSMODG00000003135	2.18354	4.54265	4.5	2.52417e-12
TUBE1	tubulin, epsilon 1 [Source:HGNC Symbol;Acc:20775]	ENSMODG00000017887	2.17392	4.51248	4.5	0.00383879
SGSM3	small G protein signaling modulator 3 [Source:HGNC Symbol;Acc:25228]	ENSMODG00000025407	2.16815	4.49446	4.5	1.00096e-09
Novel	LOC100619923 Similar to TMSB4 Thymosin beta-4 (T beta-4)	ENSMODG00000017326	2.15672	4.45901	4.5	1.17873e-12
TIMP1	TIMP metallopeptidase inhibitor 1 [Source:HGNC Symbol;Acc:11820]	ENSMODG00000010849	2.14913	4.43559	4.4	0.000314803
SBK2	SH3-binding domain kinase family, member 2 [Source:HGNC Symbol;Acc:34416]	ENSMODG00000017527	2.11956	4.34562	4.3	0.037476
ASGR1	Asialoglycoprotein receptor 1	ENSMODG00000006260	2.11886	4.3435	4.3	2.99109e-06
KIAA0895L	KIAA0895-Like	ENSMODG00000006203	2.11781	4.34034	4.3	2.14894e-06
Novel	LOC100032600 Similar to CASP4/CASP5/CASP12 caspases	ENSMODG00000027892	2.11474	4.33113	4.3	0.0196455
FAM83C	family with sequence similarity 83, member C [Source:HGNC Symbol;Acc:16121]	ENSMODG00000019691	2.11344	4.32721	4.3	0.00957616
KLHL30	kelch-like 30 (Drosophila) [Source:HGNC Symbol;Acc:24770]	ENSMODG00000015931	2.11044	4.31824	4.3	0.0204255
PGAM2	phosphoglycerate mutase 2 (muscle) [Source:HGNC Symbol;Acc:8889]	ENSMODG00000013911	2.10497	4.30187	4.3	0.0211373
Novel	Similar to AMY cluster COL25A1	ENSMODG00000002905	2.1049	4.30168	4.3	1.51065e-06
Novel	LOC100011555 Similar to COX6B2 cytochrome c oxidase subunit VIb polypeptide 2	ENSMODG00000021132	2.10307	4.29623	4.3	0.0301123
CCDC84	coiled-coil domain containing 84 [Source:HGNC Symbol;Acc:30460]	ENSMODG00000013342	2.08316	4.23735	4.2	0.000334821
PHLDB3	pleckstrin homology-like domain, family B, member 3 [Source:HGNC Symbol;Acc:30499]	ENSMODG00000018040	2.07671	4.21843	4.2	0.0358254
MYOF	myoferlin [Source:HGNC Symbol;Acc:3656]	ENSMODG00000006314	2.07439	4.21167	4.2	0.0027254
MRVI1	murine retrovirus integration site 1 homolog [Source:HGNC Symbol;Acc:7237]	ENSMODG00000008248	2.06221	4.17627	4.2	0.0356349
ZNF296	zinc finger protein 296 [Source:HGNC Symbol;Acc:15981]	ENSMODG00000020853	2.05562	4.15722	4.2	0.045902
TYROBP	TYRO protein tyrosine kinase binding protein [Source:HGNC Symbol;Acc:12449]	ENSMODG00000014057	2.04697	4.13238	4.1	7.45725e-05
WDR93	WD repeat domain 93 [Source:HGNC Symbol;Acc:26924]	ENSMODG00000019542	2.03629	4.10191	4.1	0.00625022
HDAC10	histone deacetylase 10 [Source:HGNC Symbol;Acc:18128]	ENSMODG00000005559	2.03362	4.0943	4.1	1.71797e-08
S100A9	S100 calcium binding protein A9 [Source:HGNC Symbol;Acc:10499]	ENSMODG00000017410	2.03267	4.0916	4.1	0.00208898
CLASRP	CLK4-associating serine/arginine rich protein [Source:HGNC Symbol;Acc:17731]	ENSMODG00000020854	2.03091	4.08662	4.1	1.34693e-09
Novel	Similar to ACACB acetyl-CoA carboxylase beta	ENSMODG00000019339	2.02658	4.07439	4.1	4.10558e-05
ALOX5AP	arachidonate 5-lipoxygenase-activating protein [Source:HGNC Symbol;Acc:436]	ENSMODG00000009265	2.02315	4.0647	4.1	0.0152734
Novel	Similar to GP6 glycoprotein VI (platelet)	ENSMODG00000006799	2.01564	4.04359	4	0.00130447
Novel	Similar to CUL7/CUL9 cullin	ENSMODG00000018980	2.01324	4.03686	4	1.66463e-10
LPXN	leupaxin [Source:HGNC Symbol;Acc:14061]	ENSMODG00000020172	1.99907	3.99742	4	0.0205208
NEXN	nexilin (F actin binding protein) [Source:HGNC Symbol;Acc:29557]	ENSMODG00000020802	1.98994	3.97221	4	0.00187149
SLIT3	slit homolog 3 (Drosophila) [Source:HGNC Symbol;Acc:11087]	ENSMODG00000007165	1.9877	3.96605	4	9.41499e-08
Novel	Uncharacterized protein	ENSMODG00000024789	1.98451	3.95728	4	0.0383305
GATA1	GATA binding protein 1 (globin transcription factor 1) [Source:HGNC Symbol;Acc:4170]	ENSMODG00000010099	1.97811	3.93976	3.9	0.00012504
RECQL5	RecQ protein-like 5 [Source:HGNC Symbol;Acc:9950]	ENSMODG00000007532	1.97178	3.92252	3.9	9.98498e-10
SLC9A5	solute carrier family 9, subfamily A (NHE5, cation proton antiporter 5), member 5 [Source:HGNC Symbol;Acc:11078]	ENSMODG00000006020	1.96795	3.91212	3.9	1.27579e-07
TAF1D	TATA box binding protein (TBP)-associated factor, RNA polymerase I, D, 41kDa [Source:HGNC Symbol;Acc:28759]	ENSMODG00000008546	1.96115	3.89372	3.9	0.00136391
Novel	Similar to CFB complement factor B	ENSMODG00000015093	1.95873	3.8872	3.9	0.00486285
Novel	Similar to MS4A4AA membrane-spanning 4-domains, subfamily A, member 4	ENSMODG00000027938	1.95169	3.86826	3.9	0.00277853
Novel	LOC100022333 Similar to GGT1/GGT2/GGTLC1/GGTLC2/GGTLC3 gamma-glutamyltransferase	ENSMODG00000019840	1.94443	3.84886	3.8	0.0270773
CTSH	cathepsin H [Source:HGNC Symbol;Acc:2535]	ENSMODG00000019444	1.92821	3.80582	3.8	0.00562661
HCRT	hypocretin (orexin) neuropeptide precursor [Source:HGNC Symbol;Acc:4847]	ENSMODG00000014798	1.91946	3.78281	3.8	0.0406224
FCER1G	Fc fragment of IgE, high affinity I, receptor for; gamma polypeptide [Source:HGNC Symbol;Acc:3611]	ENSMODG00000005124	1.91758	3.77788	3.8	0.0050834
ANGPTL7	angiopoietin-like 7 [Source:HGNC Symbol;Acc:24078]	ENSMODG00000011148	1.91584	3.77333	3.8	0.0047745
EXD1	exonuclease 3'-5' domain containing 1 [Source:HGNC Symbol;Acc:28507]	ENSMODG00000000164	1.91535	3.77206	3.8	0.00134535
LCAT	lecithin-cholesterol acyltransferase [Source:HGNC Symbol;Acc:6522]	ENSMODG00000005405	1.9133	3.76671	3.8	0.0119505
LCP2	lymphocyte cytosolic protein 2 (SH2 domain containing leukocyte protein of 76kDa) [Source:HGNC Symbol;Acc:6529]	ENSMODG00000006879	1.89874	3.72887	3.7	0.0456401
Novel	Similar to UNC80 unc-80 homolog (C. elegans)	ENSMODG00000015849	1.89862	3.72857	3.7	0.00211793
ADM	adrenomedullin [Source:HGNC Symbol;Acc:259]	ENSMODG00000008096	1.89487	3.71888	3.7	0.001306
Novel	Similar to GIN1 gypsy retrotransposon integrase 1	ENSMODG00000029345	1.88854	3.70261	3.7	0.00224406
ACACB	acetyl-CoA carboxylase beta)	ENSMODG00000008871	1.87988	3.68044	3.7	0.000210626
MYO19	myosin XIX [Source:HGNC Symbol;Acc:26234]	ENSMODG00000003372	1.87808	3.67585	3.7	0.00420486
WAS	Wiskott-Aldrich syndrome [Source:HGNC Symbol;Acc:12731]	ENSMODG00000010317	1.87703	3.67318	3.7	0.0260116
CSF1R	colony stimulating factor 1 receptor [Source:HGNC Symbol;Acc:2433]	ENSMODG00000009759	1.87461	3.66704	3.7	0.0490885
CSF2RB	colony stimulating factor 2 receptor, beta, low-affinity (granulocyte-macrophage) [Source:HGNC Symbol;Acc:2436]	ENSMODG00000000744	1.87239	3.66138	3.7	0.0476751
SERPING1	serpin peptidase inhibitor, clade G (C1 inhibitor), member 1 [Source:HGNC Symbol;Acc:1228]	ENSMODG00000020104	1.86617	3.64564	3.6	3.56993e-07
CTSS	cathepsin S [Source:HGNC Symbol;Acc:2545]	ENSMODG00000018809	1.85913	3.62789	3.6	0.01147
ADAMTSL5	ADAMTS-like 5 [Source:HGNC Symbol;Acc:27912]	ENSMODG00000005039	1.8588	3.62706	3.6	0.000960166
WDR90	WD repeat domain 90 [Source:HGNC Symbol;Acc:26960]	ENSMODG00000024523	1.8544	3.61601	3.6	0.00593023
MEI1	meiosis inhibitor 1 [Source:HGNC Symbol;Acc:28613]	ENSMODG00000016599	1.8359	3.56994	3.6	0.000996628
OGT	O-linked N-acetylglucosamine (GlcNAc) transferase [Source:HGNC Symbol;Acc:8127]	ENSMODG00000004615	1.83528	3.5684	3.6	3.57903e-08
CCDC142	coiled-coil domain containing 142 [Source:HGNC Symbol;Acc:25889]	ENSMODG00000004951	1.82117	3.53367	3.5	0.0019361
Novel	Similar to ZNF658/ZNF585A/ZNF585B Zinc finger genes	ENSMODG00000023643	1.8191	3.52862	3.5	0.00249152
COL24A1	collagen, type XXIV, alpha 1 [Source:HGNC Symbol;Acc:20821]	ENSMODG00000000261	1.8123	3.51201	3.5	0.0334155
Novel	Similar to CCNL2 cyclin L2	ENSMODG00000006555	1.8105	3.50763	3.5	1.78856e-05
PIK3CG	phosphatidylinositol-4,5-bisphosphate 3-kinase, catalytic subunit gamma	ENSMODG00000016386	1.8051	3.49454	3.5	0.00738567
POLR3GL	polymerase (RNA) III (DNA directed) polypeptide G (32kD)-like	ENSMODG00000018754	1.79325	3.46595	3.5	0.0021427
Novel	Similar to LRRC16B leucine rich repeat containing 16B PROTEIN PRODUCT CARMIL1a Cell Migration	ENSMODG00000003675	1.79264	3.46449	3.5	0.00130447
Novel	Similar to ACACB acetyl-CoA carboxylase beta	ENSMODG00000019348	1.76897	3.40811	3.4	0.0256263
Novel	Similar to SLC22A solute carrier family 22 (organic anion/urate transporter)	ENSMODG00000015659	1.76644	3.40214	3.4	0.0171025
SPI1	spleen focus forming virus (SFFV) proviral integration oncogene spi1 [Source:HGNC Symbol;Acc:11241]	ENSMODG00000019909	1.75044	3.36462	3.4	0.00294973
LOX	lysyl oxidase [Source:HGNC Symbol;Acc:6664]	ENSMODG00000013484	1.74998	3.36353	3.4	0.00989154
ADGB	androglobin [Source:HGNC Symbol;Acc:21212]	ENSMODG00000016874	1.7475	3.35776	3.4	0.0460017
Novel	LOC100012639 RPS48 family member - ribosomal protein S28	ENSMODG00000025356	1.74683	3.35619	3.4	1.72943e-08
CRTC2	CREB regulated transcription coactivator 2 [Source:HGNC Symbol;Acc:27301]	ENSMODG00000017314	1.74672	3.35595	3.4	1.27622e-08
Novel	Similar to KNDC1 kinase non-catalytic C-lobe domain (KIND) containing 1	ENSMODG00000019607	1.74512	3.35222	3.4	0.0048917
Novel	Similar to LRRC16B leucine rich repeat containing 16B	ENSMODG00000024436	1.73693	3.33326	3.3	7.03246e-08
Novel	Similar to PYCARD PYD and CARD domain containing	ENSMODG00000002568	1.71764	3.28897	3.3	0.0406224
C3	complement component 3	ENSMODG00000002143	1.71673	3.2869	3.3	0.00120447
THBS1	thrombospondin 1 [Source:HGNC Symbol;Acc:11785]	ENSMODG00000000679	1.70336	3.25659	3.3	0.0360088
PGLYRP2	peptidoglycan recognition protein 2 [Source:HGNC Symbol;Acc:30013]	ENSMODG00000014610	1.69746	3.2433	3.2	0.0266688
Novel	Similar to DIP2A disco-interacting protein 2 homolog A	ENSMODG00000029026	1.69424	3.23606	3.2	2.99109e-06
IRF5	interferon regulatory factor 5	ENSMODG00000014710	1.67585	3.19507	3.2	0.0117649
ECM1	extracellular matrix protein 1 [Source:HGNC Symbol;Acc:3153]	ENSMODG00000018796	1.66044	3.16113	3.2	0.00220234
Novel	Similar to GP6 glycoprotein VI (platelet)	ENSMODG00000003816	1.65435	3.14781	3.1	0.0125857
Novel	Similar to DNAH7 dynein, axonemal, heavy chain	ENSMODG00000024484	1.64538	3.12831	3.1	0.0228354
CYP27B1	cytochrome P450, family 27, subfamily B, polypeptide 1 [Source:HGNC Symbol;Acc:2606]	ENSMODG00000021348	1.6424	3.12186	3.1	0.0111774
PTPN6	protein tyrosine phosphatase, non-receptor type 6 [Source:HGNC Symbol;Acc:9658]	ENSMODG00000018156	1.63878	3.11402	3.1	0.00601714
TPM2	tropomyosin 2 (beta) [Source:HGNC Symbol;Acc:12011]	ENSMODG00000007463	1.63791	3.11215	3.1	0.0201139
RGL3	ral guanine nucleotide dissociation stimulator-like 3 [Source:HGNC Symbol;Acc:30282]	ENSMODG00000006601	1.63506	3.10601	3.1	0.017089
ATP2A1	ATPase, Ca++ transporting, cardiac muscle, fast twitch 1 [Source:HGNC Symbol;Acc:811]	ENSMODG00000015558	1.63374	3.10317	3.1	0.00832758
CFP	complement factor properdin [Source:HGNC Symbol;Acc:8864]	ENSMODG00000010789	1.63062	3.09647	3.1	0.00415931
ARHGAP6	Rho GTPase activating protein 6 [Source:HGNC Symbol;Acc:676]	ENSMODG00000017371	1.62748	3.08974	3.1	0.0132251
LAG3	lymphocyte-activation gene 3 [Source:HGNC Symbol;Acc:6476]	ENSMODG00000018136	1.61944	3.07256	3.1	0.018459
C1QB	complement component 1, q subcomponent, B chain [Source:HGNC Symbol;Acc:1242]	ENSMODG00000019606	1.61655	3.0664	3.1	4.76404e-07
Novel	Uncharacterized protein	ENSMODG00000014316	1.61127	3.05522	3.1	0.0266688
ROBO3	roundabout, axon guidance receptor, homolog 3 (Drosophila) [Source:HGNC Symbol;Acc:13433]	ENSMODG00000003861	1.60072	3.03296	3	0.0448673
Novel	Similar to C4A/C4B Complement Component 4A or 4B	ENSMODG00000014979	1.59678	3.02467	3	0.00130183
SULT2B1	sulfotransferase family, cytosolic, 2B, member 1 [Source:HGNC Symbol;Acc:11459]	ENSMODG00000014088	1.59208	3.01483	3	0.0134814
FAM40B	family with sequence similarity 40, member B [Source:HGNC Symbol;Acc:22209]	ENSMODG00000014664	1.59118	3.01296	3	0.0132428
DGKZ	diacylglycerol kinase, zeta [Source:HGNC Symbol;Acc:2857]	ENSMODG00000015040	1.5899	3.01029	3	8.26852e-06
GMIP	GEM interacting protein [Source:HGNC Symbol;Acc:24852]	ENSMODG00000004677	1.5888	3.00798	3	0.0288321
ADAM11	ADAM metallopeptidase domain 11 [Source:HGNC Symbol;Acc:189]	ENSMODG00000011397	1.5809	2.99156	3	0.00503834
AIPL1	aryl hydrocarbon receptor interacting protein-like 1 [Source:HGNC Symbol;Acc:359]	ENSMODG00000016628	1.57891	2.98743	3	0.0214684
Novel	Similar to ZNF184 zinc finger protein 184 (Kruppel-like)	ENSMODG00000004719	1.57786	2.98527	3	0.00957616
CCNL1	cyclin L1 [Source:HGNC Symbol;Acc:20569]	ENSMODG00000015703	1.57724	2.98398	3	2.65424e-06
ADORA2A	adenosine A2a receptor [Source:HGNC Symbol;Acc:263]	ENSMODG00000003982	1.5771	2.9837	3	0.0330087
FCHSD1	FCH and double SH3 domains 1 [Source:HGNC Symbol;Acc:25463]	ENSMODG00000010585	1.57557	2.98054	3	0.00922495
PLAC8	placenta-specific 8 [Source:HGNC Symbol;Acc:19254]	ENSMODG00000019309	1.574	2.97728	3	0.00881374
Novel	Similar to ANO7 anoctamin 7 NGEP cell cell junction protein in many cancers	ENSMODG00000003265	1.57377	2.97681	3	0.013492
CPSF3L	cleavage and polyadenylation specific factor 3-like [Source:HGNC Symbol;Acc:26052]	ENSMODG00000006290	1.57245	2.9741	3	4.76404e-07
PLEKHA7	pleckstrin homology domain containing, family A member 7	ENSMODG00000007138	1.57124	2.9716	3	0.001306
SYTL1	synaptotagmin-like 1 [Source:HGNC Symbol;Acc:15584]	ENSMODG00000014461	1.56929	2.96759	3	0.0358254
CEBPD	CCAAT/enhancer binding protein (C/EBP), delta [Source:HGNC Symbol;Acc:1835]	ENSMODG00000010525	1.55932	2.94714	2.9	0.00211793
MIOX	myo-inositol oxygenase [Source:HGNC Symbol;Acc:14522]	ENSMODG00000005863	1.5548	2.93793	2.9	0.00383879
HLA-DMA	major histocompatibility complex, class II, DM alpha [Source:HGNC Symbol;Acc:4934]	ENSMODG00000029544	1.5469	2.92188	2.9	0.0286242
ALS2CR8	amyotrophic lateral sclerosis 2 (juvenile) chromosome region, candidate 8 ALSO CARF	ENSMODG00000016272	1.54529	2.91864	2.9	0.0349877
CLDN15	claudin 15 [Source:HGNC Symbol;Acc:2036]	ENSMODG00000005030	1.53889	2.90572	2.9	0.0235417
FAM73A	family with sequence similarity 73, member A [Source:HGNC Symbol;Acc:24741]	ENSMODG00000020799	1.53367	2.89521	2.9	5.17187e-06
SNRNP70	small nuclear ribonucleoprotein 70kDa (U1) [Source:HGNC Symbol;Acc:11150]	ENSMODG00000023381	1.53084	2.88955	2.9	1.72745e-05
COL7A1	collagen, type VII, alpha 1 [Source:HGNC Symbol;Acc:2214]	ENSMODG00000013552	1.52136	2.87062	2.9	0.000249427
NKTR	natural killer-tumor recognition sequence [Source:HGNC Symbol;Acc:7833]	ENSMODG00000013574	1.51881	2.86554	2.9	4.03642e-06
PXDN	peroxidasin homolog (Drosophila) [Source:HGNC Symbol;Acc:14966]	ENSMODG00000014304	1.51351	2.85504	2.9	0.0309929
SPEG	SPEG complex locus [Source:HGNC Symbol;Acc:16901]	ENSMODG00000015165	1.50405	2.83638	2.8	1.16557e-05
HMHA1	histocompatibility (minor) HA-1 [Source:HGNC Symbol;Acc:17102]	ENSMODG00000005524	1.50377	2.83584	2.8	0.017583
PTCH2	patched 2 [Source:HGNC Symbol;Acc:9586]	ENSMODG00000002526	1.4966	2.82178	2.8	0.00650026
ACTN3	actinin, alpha 3	ENSMODG00000008160	1.48556	2.80026	2.8	0.03781
OSBPL7	oxysterol binding protein-like 7 [Source:HGNC Symbol;Acc:16387]	ENSMODG00000012518	1.4829	2.79511	2.8	0.00332131
KLK11	kallikrein-related peptidase 11 [Source:HGNC Symbol;Acc:6359]	ENSMODG00000006536	1.48215	2.79364	2.8	0.000295987
HMGB3	high mobility group protein B3 [Source:RefSeq peptide;Acc:NP_001157151]	ENSMODG00000005735	1.48072	2.79088	2.8	0.000442811
DENND4C	DENN/MADD domain containing 4C [Source:HGNC Symbol;Acc:26079]	ENSMODG00000004166	1.4656	2.76178	2.8	0.000115699
TOR4A	torsin family 4, member A [Source:HGNC Symbol;Acc:25981]	ENSMODG00000017221	1.4587	2.7486	2.7	2.57436e-05
F10	coagulation factor X [Source:HGNC Symbol;Acc:3528]	ENSMODG00000003988	1.45698	2.74532	2.7	0.0218049
Novel	Novel	ENSMODG00000027576	1.4523	2.73644	2.7	0.00294989
RYR3	ryanodine receptor 3 [Source:HGNC Symbol;Acc:10485]	ENSMODG00000001626	1.45225	2.73634	2.7	5.79631e-06
Novel	Similar to ZNF425 zinc finger protein 425	ENSMODG00000010532	1.45099	2.73396	2.7	0.00119243
HCLS1	hematopoietic cell-specific Lyn substrate 1 [Source:HGNC Symbol;Acc:4844]	ENSMODG00000018280	1.43946	2.71219	2.7	0.0383305
MPEG1	macrophage expressed 1 [Source:HGNC Symbol;Acc:29619]	ENSMODG00000020183	1.43896	2.71125	2.7	0.0259738
Novel	Similar to ICAM1/ICAM3 intercellular adhesion molecule 1/3	ENSMODG00000028933	1.43728	2.7081	2.7	0.0199515
TAGLN	transgelin [Source:HGNC Symbol;Acc:11553]	ENSMODG00000013744	1.4324	2.69895	2.7	0.0133597
SPAG4	sperm associated antigen 4	ENSMODG00000001669	1.43223	2.69864	2.7	0.0420659
TMC4	transmembrane channel-like 4	ENSMODG00000004029	1.43	2.69446	2.7	0.0161667
TRANK1	tetratricopeptide repeat and ankyrin repeat containing 1 [Source:HGNC Symbol;Acc:29011]	ENSMODG00000016434	1.41581	2.66809	2.7	0.000123513
C1QC	complement component 1, q subcomponent, C chain [Source:HGNC Symbol;Acc:1245]	ENSMODG00000016105	1.41164	2.66039	2.7	0.000228065
HOXD4	homeobox D4 [Source:HGNC Symbol;Acc:5138]	ENSMODG00000009598	1.41162	2.66035	2.7	0.010989
LTA4H	leukotriene A4 hydrolase [Source:HGNC Symbol;Acc:6710]	ENSMODG00000007997	1.40912	2.65575	2.7	0.00374511
MYO1F	myosin IF [Source:HGNC Symbol;Acc:7600]	ENSMODG00000003610	1.40566	2.6494	2.6	0.0388249
AGBL5	ATP/GTP binding protein-like 5 [Source:HGNC Symbol;Acc:26147]	ENSMODG00000015738	1.39089	2.62241	2.6	4.07317e-05
ZBTB48	zinc finger and BTB domain containing 48 [Source:HGNC Symbol;Acc:4930]	ENSMODG00000000246	1.38309	2.60826	2.6	0.000354057
BZRAP1	benzodiazapine receptor (peripheral) associated protein 1 [Source:HGNC Symbol;Acc:16831]	ENSMODG00000014734	1.37847	2.59993	2.6	0.000117188
SOD3	superoxide dismutase 3, extracellular [Source:HGNC Symbol;Acc:11181]	ENSMODG00000000474	1.37687	2.59704	2.6	0.0182091
RARRES2	retinoic acid receptor responder (tazarotene induced) 2 [Source:HGNC Symbol;Acc:9868]	ENSMODG00000003600	1.37197	2.58823	2.6	0.013492
NEB	nebulin [Source:HGNC Symbol;Acc:7720]	ENSMODG00000003935	1.36919	2.58326	2.6	0.0408177
TTLL9	tubulin tyrosine ligase-like family, member 9 [Source:HGNC Symbol;Acc:16118]	ENSMODG00000023510	1.36915	2.58318	2.6	0.00986408
CLCN2	chloride channel, voltage-sensitive 2 [Source:HGNC Symbol;Acc:2020]	ENSMODG00000002557	1.35763	2.56264	2.6	0.000291204
EFCAB7	EF-hand calcium binding domain 7 [Source:HGNC Symbol;Acc:29379]	ENSMODG00000001374	1.353	2.55442	2.6	0.00178885
CA1	Carbonic anhydrase 1 [Source:UniProtKB/Swiss-Prot;Acc:Q8HY33]	ENSMODG00000005833	1.3391	2.52993	2.5	3.12933e-05
OGN	osteoglycin [Source:HGNC Symbol;Acc:8126]	ENSMODG00000027608	1.33727	2.52673	2.5	0.0343611
MUTYH	mutY homolog (E. coli) [Source:HGNC Symbol;Acc:7527]	ENSMODG00000002459	1.32955	2.51325	2.5	0.0448673
C5orf42	chromosome 5 open reading frame 42 [Source:HGNC Symbol;Acc:25801]	ENSMODG00000020348	1.32739	2.50949	2.5	0.0150483
Novel	Similar to DIP2A DIP2 disco-interacting protein 2 homolog A	ENSMODG00000008324	1.32704	2.50888	2.5	0.033282
ADAMTS10	ADAM metallopeptidase with thrombospondin type 1 motif, 10 [Source:HGNC Symbol;Acc:13201]	ENSMODG00000003530	1.32223	2.50052	2.5	0.000250483
CABIN1	calcineurin binding protein 1 [Source:HGNC Symbol;Acc:24187]	ENSMODG00000014933	1.31937	2.49558	2.5	0.000276043
IGF2BP2	insulin-like growth factor 2 mRNA binding protein 2 [Source:HGNC Symbol;Acc:28867]	ENSMODG00000002822	1.3118	2.48252	2.5	0.0192886
SCARF1	scavenger receptor class F, member 1 [Source:HGNC Symbol;Acc:16820]	ENSMODG00000010372	1.31118	2.48145	2.5	0.0219102
TCIRG1	T-cell, immune regulator 1, ATPase, H+ transporting, lysosomal V0 subunit A3 [Source:HGNC Symbol;Acc:11647]	ENSMODG00000021330	1.30995	2.47933	2.5	0.001306
MAN2C1	mannosidase, alpha, class 2C, member 1 [Source:HGNC Symbol;Acc:6827]	ENSMODG00000008990	1.30629	2.47304	2.5	0.000308428
CSDA	cold shock domain protein A [Source:HGNC Symbol;Acc:2428] YBX3 HUMAN	ENSMODG00000018248	1.30295	2.46733	2.5	7.45725e-05
RFX1	regulatory factor X, 1 (influences HLA class II expression) [Source:HGNC Symbol;Acc:9982]	ENSMODG00000012044	1.29084	2.4467	2.4	0.000126833
Novel	Similar to BBS1 Bardet-Biedl syndrome 1	ENSMODG00000008186	1.2902	2.44562	2.4	0.000271145
HOXB3	homeobox B3 [Source:HGNC Symbol;Acc:5114]	ENSMODG00000012344	1.28959	2.44458	2.4	0.0018178
Novel	LOC100617706 Similar to SMPD3 sphingomyelin phosphodiesterase	ENSMODG00000024098	1.28792	2.44175	2.4	0.0232448
TMEM176A	transmembrane protein 176A [Source:HGNC Symbol;Acc:24930]	ENSMODG00000003685	1.28686	2.43997	2.4	0.000249427
TRPT1	tRNA phosphotransferase 1 [Source:HGNC Symbol;Acc:20316]	ENSMODG00000010226	1.27918	2.42701	2.4	0.0065928
LONRF3	LON peptidase N-terminal domain and ring finger 3 [Source:HGNC Symbol;Acc:21152]	ENSMODG00000010165	1.27778	2.42466	2.4	0.000380357
C10orf137	chromosome 10 open reading frame 137 [Source:HGNC Symbol;Acc:24640]	ENSMODG00000010414	1.26464	2.40267	2.4	0.000785722
C1QA	complement component 1, q subcomponent, A chain [Source:HGNC Symbol;Acc:1241]	ENSMODG00000023962	1.26169	2.39776	2.4	0.000137431
MAST1	microtubule associated serine/threonine kinase 1 [Source:HGNC Symbol;Acc:19034]	ENSMODG00000011471	1.25743	2.3907	2.4	0.00116162
MHC-I	Uncharacterized protein [Source:UniProtKB/TrEMBL;Acc:F7ATC7]	ENSMODG00000014450	1.25662	2.38935	2.4	0.0449525
SRRM4	serine/arginine repetitive matrix 4 [Source:HGNC Symbol;Acc:29389]	ENSMODG00000015283	1.25278	2.38301	2.4	0.042352
TTC14	tetratricopeptide repeat domain 14 [Source:HGNC Symbol;Acc:24697]	ENSMODG00000021296	1.24988	2.37822	2.4	0.00188255
PITPNM3	PITPNM family member 3	ENSMODG00000024533	1.23904	2.36041	2.4	0.026506
FBN3	fibrillin 3 [Source:HGNC Symbol;Acc:18794]	ENSMODG00000005011	1.23155	2.34819	2.3	0.0236066
NPR2	natriuretic peptide receptor B/guanylate cyclase B (atrionatriuretic peptide receptor B) [Source:HGNC Symbol;Acc:7944]	ENSMODG00000007007	1.23152	2.34814	2.3	0.000249427
TCHP	trichoplein, keratin filament binding [Source:HGNC Symbol;Acc:28135]	ENSMODG00000004388	1.22661	2.34017	2.3	0.000342138
CPNE9	copine family member IX [Source:HGNC Symbol;Acc:24336]	ENSMODG00000005036	1.22402	2.33596	2.3	0.001306
PLCB3	phospholipase C, beta 3 (phosphatidylinositol-specific) [Source:HGNC Symbol;Acc:9056]	ENSMODG00000006783	1.21302	2.31822	2.3	0.00021703
C10orf10	chromosome 10 open reading frame 10 [Source:HGNC Symbol;Acc:23355]	ENSMODG00000010008	1.20968	2.31287	2.3	0.0358254
MCOLN1	mucolipin 1 [Source:HGNC Symbol;Acc:13356]	ENSMODG00000015084	1.20695	2.30849	2.3	0.000355031
PIK3CD	phosphatidylinositol-4,5-bisphosphate 3-kinase, catalytic subunit delta [Source:HGNC Symbol;Acc:8977]	ENSMODG00000003005	1.20673	2.30815	2.3	0.00120447
ZNF473	zinc finger protein 473 [Source:HGNC Symbol;Acc:23239]	ENSMODG00000028249	1.2045	2.30457	2.3	0.0351179
ZZEF1	zinc finger, ZZ-type with EF-hand domain 1 [Source:HGNC Symbol;Acc:29027]	ENSMODG00000020584	1.20199	2.30057	2.3	0.00116162
MICAL1	microtubule associated monoxygenase, calponin and LIM domain containing 1 [Source:HGNC Symbol;Acc:20619]	ENSMODG00000017968	1.20079	2.29865	2.3	0.000589292
ARPP21	cAMP-regulated phosphoprotein, 21kDa [Source:HGNC Symbol;Acc:16968]	ENSMODG00000002309	1.20035	2.29795	2.3	0.000505863
KANK2	KN motif and ankyrin repeat domains 2	ENSMODG00000006347	1.19451	2.28866	2.3	0.0147761
OPHN1	oligophrenin 1	ENSMODG00000029763	1.19375	2.28746	2.3	0.000292086
STXBP2	syntaxin binding protein 2	ENSMODG00000015002	1.19175	2.28429	2.3	0.0481158
ANKRD10	ankyrin repeat domain 10 [Source:HGNC Symbol;Acc:20265]	ENSMODG00000004501	1.18824	2.27874	2.3	0.00833502
SERPINF1	serpin peptidase inhibitor, clade F (alpha-2 antiplasmin, pigment epithelium derived factor), member 1 [Source:HGNC Symbol;Acc:8824]	ENSMODG00000010515	1.17368	2.25586	2.3	0.000232848
BLVRB	biliverdin reductase B (flavin reductase (NADPH)) [Source:HGNC Symbol;Acc:1063]	ENSMODG00000007707	1.17296	2.25473	2.3	0.000319322
Novel	Similar to GP6 glycoprotein VI (platelet)	ENSMODG00000003960	1.1702	2.25043	2.3	0.000236726
Novel	LOC100019389 Similar to HBB Hemoglobin subunit beta	ENSMODG00000011306	1.16922	2.2489	2.2	0.00287168
AJAP1	adherens junctions associated protein 1	ENSMODG00000006438	1.16491	2.24219	2.2	0.00772215
HOOK2	hook homolog 2 (Drosophila) [Source:HGNC Symbol;Acc:19885]	ENSMODG00000006959	1.16117	2.23638	2.2	0.000731693
Novel	LOC100014836 Similar to ACTA1 actin, alpha 1, skeletal muscle	ENSMODG00000008826	1.15185	2.22198	2.2	0.00601714
TGFB3	transforming growth factor, beta 3 [Source:HGNC Symbol;Acc:11769]	ENSMODG00000005658	1.14531	2.21194	2.2	0.00964518
FMNL1	formin-like 1 [Source:HGNC Symbol;Acc:1212]	ENSMODG00000011181	1.14282	2.20812	2.2	0.00132409
AKAP8L	A kinase (PRKA) anchor protein 8-like [Source:HGNC Symbol;Acc:29857]	ENSMODG00000014581	1.13661	2.19864	2.2	0.00503834
SFSWAP	splicing factor, suppressor of white-apricot homolog (Drosophila) [Source:HGNC Symbol;Acc:10790]	ENSMODG00000015581	1.13634	2.19823	2.2	0.00249152
PLEKHA5	pleckstrin homology domain containing, family A member 5 [Source:HGNC Symbol;Acc:30036]	ENSMODG00000017872	1.12667	2.18355	2.2	0.00332131
ANKZF1	ankyrin repeat and zinc finger domain containing 1 [Source:HGNC Symbol;Acc:25527]	ENSMODG00000015285	1.12654	2.18334	2.2	0.00473157
SPATA22	SPATA22 spermatogenesis associated 22	ENSMODG00000027378	1.1177	2.17001	2.2	0.000766448
PNISR	PNN-interacting serine/arginine-rich protein [Source:HGNC Symbol;Acc:21222]	ENSMODG00000018115	1.11249	2.16218	2.2	0.00109103
CACNB3	calcium channel, voltage-dependent, beta 3 subunit [Source:HGNC Symbol;Acc:1403]	ENSMODG00000009950	1.10304	2.14807	2.1	0.00738567
Novel	Novel	ENSMODG00000027600	1.10086	2.14482	2.1	0.00610752
SHKBP1	SH3KBP1 binding protein 1 [Source:HGNC Symbol;Acc:19214]	ENSMODG00000007806	1.1005	2.14429	2.1	0.00116162
CLK1	CDC-like kinase 1 [Source:HGNC Symbol;Acc:2068]	ENSMODG00000015025	1.1002	2.14385	2.1	0.00398442
AHSP	alpha hemoglobin stabilizing protein [Source:HGNC Symbol;Acc:18075]	ENSMODG00000001121	1.09987	2.14336	2.1	0.00332884
IPO8	importin 8 [Source:HGNC Symbol;Acc:9853]	ENSMODG00000012601	1.09564	2.13708	2.1	0.00160499
NBEAL2	neurobeachin-like 2 [Source:HGNC Symbol;Acc:31928]	ENSMODG00000013995	1.08873	2.12687	2.1	0.0143483
Novel	Similar to NEURL4 neuralized homolog 4	ENSMODG00000006733	1.08393	2.1198	2.1	0.00669735
MINK1	misshapen-like kinase 1 [Source:HGNC Symbol;Acc:17565]	ENSMODG00000005473	1.08258	2.11782	2.1	0.00314135
PPFIA4	protein tyrosine phosphatase, receptor type, f polypeptide (PTPRF), interacting protein (liprin), alpha 4 [Source:HGNC Symbol;Acc:9248]	ENSMODG00000000996	1.06437	2.09126	2.1	0.00861718
ANO8	anoctamin 8 [Source:HGNC Symbol;Acc:29329]	ENSMODG00000015094	1.06277	2.08893	2.1	0.00815806
CXXC1	CXXC finger protein 1 [Source:HGNC Symbol;Acc:24343]	ENSMODG00000010555	1.05934	2.08397	2.1	0.00413077
Novel	LOC100016032 Similar to GSTT1 glutathione S-transferase, theta 1 Gene	ENSMODG00000007141	1.05157	2.07279	2.1	0.0151818
CD74	CD74 molecule, major histocompatibility complex, class II invariant chain [Source:HGNC Symbol;Acc:1697]	ENSMODG00000028756	1.05005	2.07061	2.1	0.0018991
RELL2	RELT-like 2 [Source:HGNC Symbol;Acc:26902]	ENSMODG00000010603	1.04661	2.06567	2.1	0.0241773
MTERFD2	MTERF domain containing 2 [Source:HGNC Symbol;Acc:28785]	ENSMODG00000015998	1.04391	2.06181	2.1	0.0358254
RPL26L1	ribosomal protein L26-like 1 [Source:HGNC Symbol;Acc:17050]	ENSMODG00000022955	1.043	2.06052	2.1	0.00220234
FAM116B	family with sequence similarity 116, member B [Source:HGNC Symbol;Acc:32690] DENND6B Human	ENSMODG00000005741	1.03725	2.05232	2.1	0.00506568
VIM	vimentin [Source:HGNC Symbol;Acc:12692]	ENSMODG00000009818	1.03684	2.05173	2.1	0.00976306
YDJC	YdjC homolog (bacterial) [Source:HGNC Symbol;Acc:27158]	ENSMODG00000017667	1.03192	2.04474	2	0.0037317
Novel	Similar to ZNF746 zinc finger protein 746	ENSMODG00000028433	1.03152	2.04418	2	0.00301154
VWF	von Willebrand factor precursor [Source:RefSeq peptide;Acc:NP_001233203]	ENSMODG00000018048	1.02817	2.03944	2	0.0288019
TRMT1	tRNA methyltransferase 1 homolog (S. cerevisiae) [Source:HGNC Symbol;Acc:25980]	ENSMODG00000011619	1.02065	2.02883	2	0.00551113
KIAA1731	ALMS motif-containing protein KIAA1731	ENSMODG00000000714	1.0197	2.02749	2	0.013492
CDAN1	codanin 1 [Source:HGNC Symbol;Acc:1713]	ENSMODG00000017873	1.01922	2.02682	2	0.00424077
ELMO3	engulfment and cell motility 3 [Source:HGNC Symbol;Acc:17289]	ENSMODG00000006128	1.01769	2.02467	2	0.0437462
RPS29	ribosomal protein S29 [Source:HGNC Symbol;Acc:10419]	ENSMODG00000011376	1.0094	2.01308	2	0.00483569
TCERG1L	transcription elongation regulator 1-like [Source:HGNC Symbol;Acc:23533]	ENSMODG00000013493	1.00856	2.0119	2	0.0382006
LMF2	lipase maturation factor 2 [Source:HGNC Symbol;Acc:25096]	ENSMODG00000005873	0.998741	1.99826	2	0.00322425
FBN1	fibrillin 1 [Source:HGNC Symbol;Acc:3603]	ENSMODG00000002675	0.997797	1.99695	2	0.0105826
PLEKHG6	pleckstrin homology domain containing, family G (with RhoGef domain) member 6 [Source:HGNC Symbol;Acc:25562]	ENSMODG00000018054	0.996517	1.99518	2	0.0360088
Novel	Similar to GDPD4/GDPD5 glycerophosphodiester phosphodiesterase domain containing 4/5	ENSMODG00000004895	0.993891	1.99155	2	0.00418213
CACNA1G	calcium channel, voltage-dependent, T type, alpha 1G subunit [Source:HGNC Symbol;Acc:1394]	ENSMODG00000020909	0.993207	1.99061	2	0.0157894
ADRBK2	adrenergic, beta, receptor kinase 2 [Source:HGNC Symbol;Acc:290]	ENSMODG00000010516	0.991434	1.98816	2	0.0172923
PORCN	porcupine homolog (Drosophila) [Source:HGNC Symbol;Acc:17652]	ENSMODG00000010236	0.991192	1.98783	2	0.00393234
DERL3	derlin 3 [Source:HGNC Symbol;Acc:14236]	ENSMODG00000019845	0.98604	1.98074	2	0.0138947
PLCH2	phospholipase C, eta 2 [Source:HGNC Symbol;Acc:29037]	ENSMODG00000008162	0.982185	1.97545	2	0.0171025
TMEM145	transmembrane protein 145 [Source:HGNC Symbol;Acc:26912]	ENSMODG00000019338	0.982118	1.97536	2	0.011191
BEGAIN	brain-enriched guanylate kinase-associated homolog (rat) [Source:HGNC Symbol;Acc:24163]	ENSMODG00000013154	0.979276	1.97148	2	0.016288
MLXIPL	MLX interacting protein-like [Source:HGNC Symbol;Acc:12744]	ENSMODG00000013783	0.977799	1.96946	2	0.00752103
THOC5	THO complex 5 [Source:HGNC Symbol;Acc:19074]	ENSMODG00000008971	0.97726	1.96872	2	0.00738567
ZNHIT2	zinc finger, HIT-type containing 2 [Source:HGNC Symbol;Acc:1177]	ENSMODG00000024077	0.974138	1.96447	2	0.0385156
Novel	Similar to TSC2 tuberous sclerosis 2	ENSMODG00000016037	0.971967	1.96151	2	0.0312183
CAMKK1	calcium/calmodulin-dependent protein kinase kinase 1, alpha [Source:HGNC Symbol;Acc:1469]	ENSMODG00000020509	0.969504	1.95817	2	0.0118299
CCDC61	coiled-coil domain containing 61 [Source:HGNC Symbol;Acc:33629]	ENSMODG00000021528	0.965885	1.95326	2	0.0272011
KRI1	KRI1 homolog (S. cerevisiae) [Source:HGNC Symbol;Acc:25769]	ENSMODG00000005816	0.964894	1.95192	2	0.00627686
SNRPF	small nuclear ribonucleoprotein polypeptide F [Source:HGNC Symbol;Acc:11162]	ENSMODG00000008091	0.961432	1.94724	1.9	0.012701
ARGLU1	arginine and glutamate rich 1 [Source:HGNC Symbol;Acc:25482]	ENSMODG00000005529	0.961089	1.94678	1.9	0.010003
STARD10	StAR-related lipid transfer (START) domain containing 10 [Source:HGNC Symbol;Acc:10666]	ENSMODG00000007754	0.960792	1.94638	1.9	0.00738567
IFT172	intraflagellar transport 172 homolog (Chlamydomonas) [Source:HGNC Symbol;Acc:30391]	ENSMODG00000015617	0.95755	1.94201	1.9	0.0168
ICA1	islet cell autoantigen 1, 69kDa [Source:HGNC Symbol;Acc:5343]	ENSMODG00000022598	0.954714	1.93819	1.9	0.00601714
MRPL23	mitochondrial ribosomal protein L23 [Source:HGNC Symbol;Acc:10322]	ENSMODG00000003437	0.953862	1.93705	1.9	0.0126703
RPS28	RPS28 ribosomal protein S28	ENSMODG00000003890	0.952927	1.9358	1.9	0.018459
NOP56	ribonucleoprotein homolog (yeast) [Source:HGNC Symbol;Acc:15911]	ENSMODG00000005184	0.949119	1.93069	1.9	0.0131417
WDR35	WD repeat domain 35	ENSMODG00000010094	0.946502	1.92719	1.9	0.0116025
FES	feline sarcoma oncogene [Source:HGNC Symbol;Acc:3657]	ENSMODG00000019456	0.944272	1.92422	1.9	0.013679
TAPBP	TAP binding protein (tapasin)	ENSMODG00000014159	0.943252	1.92286	1.9	0.0234809
ACCSL	1-aminocyclopropane-1-carboxylate synthase homolog (Arabidopsis)(non-functional)-like [Source:HGNC Symbol;Acc:34391]	ENSMODG00000019865	0.940022	1.91856	1.9	0.0125271
CHKA	choline kinase alpha [Source:HGNC Symbol;Acc:1937]	ENSMODG00000021329	0.939779	1.91823	1.9	0.0118741
GPX1	glutathione peroxidase 1 [Source:HGNC Symbol;Acc:4553]	ENSMODG00000012984	0.938611	1.91668	1.9	0.0216303
C16orf58	chromosome 16 open reading frame 58 [Source:HGNC Symbol;Acc:25848]	ENSMODG00000001138	0.937026	1.91458	1.9	0.0161
CNN2	calponin 2 [Source:HGNC Symbol;Acc:2156]	ENSMODG00000005614	0.93563	1.91273	1.9	0.0358254
UBTD2	ubiquitin domain containing 2 [Source:HGNC Symbol;Acc:24463]	ENSMODG00000006341	0.934996	1.91189	1.9	0.0159483
SERINC4	SERINC4 serine incorporator 4	ENSMODG00000017747	0.930735	1.90625	1.9	0.0257064
ADAM15	ADAM metallopeptidase domain 15 [Source:HGNC Symbol;Acc:193]	ENSMODG00000017121	0.927883	1.90248	1.9	0.00958672
TPM1	tropomyosin 1 (alpha) [Source:HGNC Symbol;Acc:12010]	ENSMODG00000011135	0.921308	1.89383		0.0342805
CPT2	carnitine palmitoyltransferase 2 [Source:HGNC Symbol;Acc:2330]	ENSMODG00000000481	0.918769	1.8905		0.0150554
CCDC130	coiled-coil domain containing 130 [Source:HGNC Symbol;Acc:28118]	ENSMODG00000011863	0.918619	1.89031		0.0448673
FNBP4	formin binding protein 4 [Source:HGNC Symbol;Acc:19752]	ENSMODG00000019921	0.917305	1.88858		0.0416254
STK32C	serine/threonine kinase 32C [Source:HGNC Symbol;Acc:21332]	ENSMODG00000013531	0.914046	1.88432		0.0379605
FLNA	filamin A, alpha [Source:HGNC Symbol;Acc:3754]	ENSMODG00000008710	0.913809	1.88401		0.0327689
ZNF384	zinc finger protein 384 [Source:HGNC Symbol;Acc:11955]	ENSMODG00000018105	0.908087	1.87656		0.0218957
Novel	Similar to TBC (Tre-2/Bub2/Cdc16) domain family	ENSMODG00000016585	0.907975	1.87641		0.0295137
CCDC120	coiled-coil domain containing 120 [Source:HGNC Symbol;Acc:28910]	ENSMODG00000009910	0.897896	1.86335		0.0196455
RPS18	ribosomal protein S18 [Source:HGNC Symbol;Acc:10401]	ENSMODG00000014210	0.896132	1.86107		0.0320314
LRWD1	leucine-rich repeats and WD repeat domain containing 1 [Source:HGNC Symbol;Acc:21769]	ENSMODG00000013612	0.896036	1.86095		0.0132681
KPTN	kaptin (actin binding protein) [Source:HGNC Symbol;Acc:6404]	ENSMODG00000008827	0.893483	1.85765		0.0123787
MST1	macrophage stimulating 1 (hepatocyte growth factor-like) Gene	ENSMODG00000012944	0.890928	1.85437		0.0121147
KAT8	K(lysine) acetyltransferase 8 [Source:HGNC Symbol;Acc:17933]	ENSMODG00000001856	0.889616	1.85268		0.0141044
ACTR3B	ARP3 actin-related protein 3 homolog B (yeast) [Source:HGNC Symbol;Acc:17256]	ENSMODG00000004852	0.888454	1.85119		0.0286329
EPHA7	EPH receptor A7 [Source:HGNC Symbol;Acc:3390]	ENSMODG00000018150	0.887684	1.8502		0.041053
RPL37	Ribosomal protein L37	ENSMODG00000020301	0.887319	1.84974		0.0476556
RBM5	RNA binding motif protein 5 [Source:HGNC Symbol;Acc:9902]	ENSMODG00000012301	0.883042	1.84426		0.01881
Novel	LOC100032319 Novel protein with NUDIX hydrolase like domain	ENSMODG00000028085	0.881573	1.84238		0.0147275
ACIN1	apoptotic chromatin condensation inducer 1 [Source:HGNC Symbol;Acc:17066]	ENSMODG00000005083	0.88148	1.84226		0.0416483
PNN	pinin, desmosome associated protein [Source:HGNC Symbol;Acc:9162]	ENSMODG00000011926	0.879887	1.84023		0.0248567
ILKAP	integrin-linked kinase-associated serine/threonine phosphatase [Source:HGNC Symbol;Acc:15566]	ENSMODG00000015921	0.874834	1.8338		0.0152734
SPNS2	spinster homolog 2 (Drosophila) [Source:HGNC Symbol;Acc:26992]	ENSMODG00000011099	0.874166	1.83295		0.0234866
CLEC11A	C-type lectin domain family 11, member A [Source:HGNC Symbol;Acc:10576]	ENSMODG00000014111	0.872039	1.83025		0.0322862
SZT2	seizure threshold 2	ENSMODG00000011289	0.862759	1.81851		0.0335626
ALAS2	aminolevulinate, delta-, synthase 2 [Source:HGNC Symbol;Acc:397]	ENSMODG00000005320	0.861382	1.81678		0.0282943
VPS33B	vacuolar protein sorting 33 homolog B (yeast) [Source:HGNC Symbol;Acc:12712]	ENSMODG00000019498	0.855022	1.80879		0.0202167
BCS1L	BCS1-like (S. cerevisiae) [Source:HGNC Symbol;Acc:1020]	ENSMODG00000015401	0.854537	1.80818		0.0193549
USP11	ubiquitin specific peptidase 11 [Source:HGNC Symbol;Acc:12609]	ENSMODG00000010726	0.847361	1.79921		0.0203281
TIMM10	translocase of inner mitochondrial membrane 10 homolog (yeast) [Source:HGNC Symbol;Acc:11814]	ENSMODG00000020102	0.84269	1.79339		0.01881
Novel	Similar to NFX1/NFX2/NFX2B/NFX3/NFX5 nuclear RNA export factors	ENSMODG00000008085	0.842622	1.79331		0.0459486
MPZ	myelin protein zero [Source:HGNC Symbol;Acc:7225]	ENSMODG00000005043	0.841477	1.79188		0.0372045
TRMU	tRNA 5-methylaminomethyl-2-thiouridylate methyltransferase [Source:HGNC Symbol;Acc:25481]	ENSMODG00000007433	0.835908	1.78498		0.0288534
PFAS	phosphoribosylformylglycinamidine synthase [Source:HGNC Symbol;Acc:8863]	ENSMODG00000007928	0.835754	1.78479		0.0379362
RPL38	ribosomal protein L38	ENSMODG00000006682	0.832868	1.78122		0.0462647
LXN	latexin [Source:HGNC Symbol;Acc:13347]	ENSMODG00000015677	0.832775	1.78111		0.0378024
NDST2	N-deacetylase/N-sulfotransferase (heparan glucosaminyl) 2 [Source:HGNC Symbol;Acc:7681]	ENSMODG00000000427	0.830936	1.77884		0.030518
S100A4	S100 calcium binding protein A4 [Source:HGNC Symbol;Acc:10494]	ENSMODG00000017397	0.829151	1.77664		0.0448673
NGDN	neuroguidin, EIF4E binding protein [Source:HGNC Symbol;Acc:20271]	ENSMODG00000004257	0.825261	1.77186		0.0477918
Novel	Similar to PDK1 polycystic kidney disease 1	ENSMODG00000016034	0.824596	1.77104		0.0459486
TAC1	tachykinin, precursor 1 [Source:HGNC Symbol;Acc:11517]	ENSMODG00000016459	0.816925	1.76165		0.0248972
MAP3K11	mitogen-activated protein kinase kinase kinase 11 [Source:HGNC Symbol;Acc:6850]	ENSMODG00000009647	0.802816	1.7445		0.0334481
VSIG10L	V-set and immunoglobulin domain containing 10 like [Source:HGNC Symbol;Acc:27111]	ENSMODG00000020822	0.800991	1.7423		0.0397039
RHBDL1	rhomboid, veinlet-like 1 (Drosophila) [Source:HGNC Symbol;Acc:10007]	ENSMODG00000016734	0.800446	1.74164		0.0471215
DHX33	DEAH (Asp-Glu-Ala-His) box polypeptide 33 [Source:HGNC Symbol;Acc:16718]	ENSMODG00000016649	0.794541	1.73453		0.0378024
LIMD2	LIM domain containing 2 [Source:HGNC Symbol;Acc:28142]	ENSMODG00000009945	0.790726	1.72994		0.0490885
NAGK	N-acetylglucosamine kinase	ENSMODG00000011200	0.787216	1.72574		0.0495353
SNRPB	small nuclear ribonucleoprotein-associated protein B' isoform 2 [Source:RefSeq peptide;Acc:NP_001029144]	ENSMODG00000013926	0.784894	1.72297		0.0378024
BAIAP3	BAI1-associated protein 3 [Source:HGNC Symbol;Acc:948]	ENSMODG00000016195	0.779303	1.7163		0.0364241
PSME2	proteasome (prosome, macropain) activator subunit 2 (PA28 beta) [Source:HGNC Symbol;Acc:9569]	ENSMODG00000003472	0.773454	1.70936		0.0324033
THTPA	thiamine triphosphatase [Source:HGNC Symbol;Acc:18987]	ENSMODG00000003828	0.770584	1.70596		0.041053
CENPM	centromere protein M [Source:HGNC Symbol;Acc:18352]	ENSMODG00000013247	0.750386	1.68224		0.0486141
PLA1A	phospholipase A1 member A [Source:HGNC Symbol;Acc:17661]	ENSMODG00000018202	0.747058	1.67837		0.0471215
UBL3	ubiquitin-like 3 [Source:HGNC Symbol;Acc:12504]	ENSMODG00000009207	-0.728886	-1.65736		0.0448673
HIATL1	HIATL1 hippocampus abundant transcript-like	ENSMODG00000000820	-0.747814	-1.67925		0.0476751
MAN1A1	mannosidase, alpha, class 1A, member 1 [Source:HGNC Symbol;Acc:6821]	ENSMODG00000017780	-0.752028	-1.68416		0.0416483
TNS3	tensin 3 [Source:HGNC Symbol;Acc:21616]	ENSMODG00000009498	-0.752622	-1.68485		0.0356109
SCN1B	sodium channel, voltage-gated, type I, beta subunit [Source:HGNC Symbol;Acc:10586]	ENSMODG00000013729	-0.771492	-1.70703		0.0406224
MAR6	membrane-associated ring finger (C3HC4) 6, E3 ubiquitin protein ligase [Source:HGNC Symbol;Acc:30550]	ENSMODG00000002440	-0.776269	-1.7127		0.0420659
SALL1	sal-like 1 (Drosophila) [Source:HGNC Symbol;Acc:10524]	ENSMODG00000013114	-0.780192	-1.71736		0.0344019
TCF7L2	transcription factor 7-like 2 (T-cell specific, HMG-box) [Source:HGNC Symbol;Acc:11641]	ENSMODG00000010133	-0.780294	-1.71748		0.0234866
CLDND1	claudin domain containing 1 [Source:HGNC Symbol;Acc:1322]	ENSMODG00000017064	-0.780915	-1.71822		0.0334481
NR3C1	nuclear receptor subfamily 3, group C, member 1 (glucocorticoid receptor) [Source:HGNC Symbol;Acc:7978]	ENSMODG00000010319	-0.784325	-1.72229		0.0312076
PPAP2B	phosphatidic acid phosphatase type 2B [Source:HGNC Symbol;Acc:9229]	ENSMODG00000003608	-0.785318	-1.72347		0.0476751
ITGB8	integrin, beta 8 [Source:HGNC Symbol;Acc:6163]	ENSMODG00000001388	-0.786025	-1.72432		0.0462918
HIAT1	hippocampus abundant transcript 1 [Source:HGNC Symbol;Acc:23363]	ENSMODG00000003687	-0.787485	-1.72606		0.038827
GALNT2	UDP-N-acetyl-alpha-D-galactosamine:polypeptide N-acetylgalactosaminyltransferase 2 (GalNAc-T2) [Source:HGNC Symbol;Acc:4124]	ENSMODG00000009155	-0.787789	-1.72643		0.0495353
NDRG1	N-myc downstream regulated 1 [Source:HGNC Symbol;Acc:7679]	ENSMODG00000001109	-0.788154	-1.72686		0.0408469
ABHD8	abhydrolase domain containing 8 [Source:HGNC Symbol;Acc:23759]	ENSMODG00000015077	-0.791183	-1.73049		0.0496631
DNAJB2	DnaJ (Hsp40) homolog, subfamily B, member 2 [Source:HGNC Symbol;Acc:5228]	ENSMODG00000015249	-0.79667	-1.73709		0.0408469
EMP2	epithelial membrane protein 2 [Source:HGNC Symbol;Acc:3334]	ENSMODG00000005270	-0.798537	-1.73934		0.0227795
KDR	kinase insert domain receptor (a type III receptor tyrosine kinase) [Source:HGNC Symbol;Acc:6307]	ENSMODG00000020673	-0.799321	-1.74028		0.0207017
LMAN1	lectin, mannose-binding, 1 [Source:HGNC Symbol;Acc:6631]	ENSMODG00000020424	-0.803697	-1.74557		0.0321229
SUSD5	sushi domain containing 5 [Source:HGNC Symbol;Acc:29061]	ENSMODG00000025477	-0.804128	-1.74609		0.0464825
HEY1	hairy/enhancer-of-split related with YRPW motif 1 [Source:HGNC Symbol;Acc:4880]	ENSMODG00000006648	-0.804618	-1.74668		0.0225856
AACS	acetoacetyl-CoA synthetase [Source:HGNC Symbol;Acc:21298]	ENSMODG00000015672	-0.806407	-1.74885		0.0456401
ANKRD28	ankyrin repeat domain 28 [Source:HGNC Symbol;Acc:29024]	ENSMODG00000014582	-0.806668	-1.74917		0.0420659
EXOC5	exocyst complex component 5 [Source:HGNC Symbol;Acc:10696]	ENSMODG00000007734	-0.810137	-1.75338		0.0258846
HIPK2	homeodomain interacting protein kinase 2 [Source:HGNC Symbol;Acc:14402]	ENSMODG00000013733	-0.812471	-1.75622		0.0446616
PHLPP1	PH domain and leucine rich repeat protein phosphatase 1 [Source:HGNC Symbol;Acc:20610]	ENSMODG00000005218	-0.816005	-1.76052		0.0373504
FAM59A	family with sequence similarity 59, member A [Source:HGNC Symbol;Acc:26136]	ENSMODG00000010821	-0.822838	-1.76888		0.0464825
FDFT1	farnesyl-diphosphate farnesyltransferase 1 [Source:HGNC Symbol;Acc:3629]	ENSMODG00000012022	-0.82439	-1.77079		0.0274639
PPP1R15B	protein phosphatase 1, regulatory subunit 15B [Source:HGNC Symbol;Acc:14951]	ENSMODG00000001558	-0.825439	-1.77207		0.0314295
MEX3C	mex-3 homolog C (C. elegans) [Source:HGNC Symbol;Acc:28040]	ENSMODG00000011001	-0.82733	-1.7744		0.0464857
GPM6B	glycoprotein M6B [Source:HGNC Symbol;Acc:4461]	ENSMODG00000017304	-0.827623	-1.77476		0.0457776
TYRO3	TYRO3 protein tyrosine kinase [Source:HGNC Symbol;Acc:12446]	ENSMODG00000000092	-0.82933	-1.77686		0.0462918
INSIG1	insulin induced gene 1 [Source:HGNC Symbol;Acc:6083]	ENSMODG00000004974	-0.831545	-1.77959		0.0187214
CBX4	chromobox homolog 4 [Source:HGNC Symbol;Acc:1554]	ENSMODG00000002142	-0.831579	-1.77963		0.0469958
HSPG2	heparan sulfate proteoglycan 2 [Source:HGNC Symbol;Acc:5273]	ENSMODG00000016051	-0.832543	-1.78082		0.0299824
ATRN	attractin [Source:HGNC Symbol;Acc:885]	ENSMODG00000004575	-0.836212	-1.78536		0.0431547
MAG	myelin associated glycoprotein [Source:HGNC Symbol;Acc:6783]	ENSMODG00000013859	-0.836634	-1.78588		0.0358254
STT3B	STT3, subunit of the oligosaccharyltransferase complex, homolog B (S. cerevisiae) [Source:HGNC Symbol;Acc:30611]	ENSMODG00000015164	-0.840735	-1.79096		0.0382762
SYT2	synaptotagmin II [Source:HGNC Symbol;Acc:11510]	ENSMODG00000000684	-0.841186	-1.79152		0.041587
NCAN	neurocan [Source:HGNC Symbol;Acc:2465]	ENSMODG00000028358	-0.841542	-1.79196		0.0351179
PCDH9	protocadherin 9 [Source:HGNC Symbol;Acc:8661]	ENSMODG00000000011	-0.842533	-1.7932		0.0320314
FASN	fatty acid synthase [Source:HGNC Symbol;Acc:3594]	ENSMODG00000003423	-0.842736	-1.79345		0.0383305
GPD2	glycerol-3-phosphate dehydrogenase 2 (mitochondrial) [Source:HGNC Symbol;Acc:4456]	ENSMODG00000004343	-0.844528	-1.79568		0.0378003
SCN2B	sodium channel, voltage-gated, type II, beta subunit [Source:HGNC Symbol;Acc:10589]	ENSMODG00000013543	-0.84573	-1.79717		0.0228354
COX15	COX15 homolog, cytochrome c oxidase assembly protein (yeast) [Source:HGNC Symbol;Acc:2263]	ENSMODG00000003487	-0.848055	-1.80007		0.0164017
SPECC1	sperm antigen with calponin homology and coiled-coil domains 1 [Source:HGNC Symbol;Acc:30615]	ENSMODG00000011081	-0.854374	-1.80797		0.0272276
LGI3	leucine-rich repeat LGI family, member 3 [Source:HGNC Symbol;Acc:18711]	ENSMODG00000009582	-0.854515	-1.80815		0.0354909
CHST7	carbohydrate (N-acetylglucosamine 6-O) sulfotransferase 7 [Source:HGNC Symbol;Acc:13817]	ENSMODG00000025332	-0.854634	-1.8083		0.0258846
HADHA	hydroxyacyl-CoA dehydrogenase/3-ketoacyl-CoA thiolase/enoyl-CoA hydratase (trifunctional protein), alpha subunit [Source:HGNC Symbol;Acc:4801]	ENSMODG00000015815	-0.856156	-1.81021		0.0234809
NCAM2	neural cell adhesion molecule 2 [Source:HGNC Symbol;Acc:7657]	ENSMODG00000020992	-0.856782	-1.81099		0.0309929
TBC1D10B	TBC1 domain family, member 10B [Source:HGNC Symbol;Acc:24510]	ENSMODG00000001468	-0.858134	-1.81269		0.0288534
CSRP1	cysteine and glycine-rich protein 1	ENSMODG00000000403	-0.859909	-1.81492		0.0156471
DNM3	dynamin 3 [Source:HGNC Symbol;Acc:29125]	ENSMODG00000003962	-0.860094	-1.81516		0.0212308
EXOC4	exocyst complex component 4 [Source:HGNC Symbol;Acc:30389]	ENSMODG00000014411	-0.860887	-1.81615		0.0336154
STRN	striatin, calmodulin binding protein [Source:HGNC Symbol;Acc:11424]	ENSMODG00000015376	-0.864913	-1.82123		0.0212308
TM9SF2	transmembrane 9 superfamily member 2 [Source:HGNC Symbol;Acc:11865]	ENSMODG00000007786	-0.86769	-1.82474		0.0265261
ARHGEF2	Rho/Rac guanine nucleotide exchange factor (GEF) 2 [Source:HGNC Symbol;Acc:682]	ENSMODG00000016970	-0.867725	-1.82478		0.0193326
NPC1	Niemann-Pick disease, type C1 [Source:HGNC Symbol;Acc:7897]	ENSMODG00000021498	-0.867925	-1.82504		0.0132334
RNPEPL1	arginyl aminopeptidase (aminopeptidase B)-like 1 [Source:HGNC Symbol;Acc:10079]	ENSMODG00000002748	-0.869646	-1.82721		0.0141044
DGCR2	DiGeorge syndrome critical region gene 2 [Source:HGNC Symbol;Acc:2845]	ENSMODG00000010056	-0.874529	-1.83341		0.0362008
SEC61A2	Sec61 alpha 2 subunit (S. cerevisiae) [Source:HGNC Symbol;Acc:17702]	ENSMODG00000016820	-0.87656	-1.83599		0.0224272
MLC1	megalencephalic leukoencephalopathy with subcortical cysts 1 [Source:HGNC Symbol;Acc:17082]	ENSMODG00000005396	-0.878137	-1.838		0.0248567
ADAMTSL1	ADAMTS-like 1 [Source:HGNC Symbol;Acc:14632]	ENSMODG00000014683	-0.879544	-1.83979		0.0260791
TNR	tenascin R [Source:HGNC Symbol;Acc:11953]	ENSMODG00000005481	-0.880833	-1.84144		0.0460266
KBTBD11	kelch repeat and BTB (POZ) domain containing 11 [Source:HGNC Symbol;Acc:29104]	ENSMODG00000014171	-0.881498	-1.84229		0.0300871
SCCPDH	saccharopine dehydrogenase (putative) [Source:HGNC Symbol;Acc:24275]	ENSMODG00000006356	-0.882414	-1.84346		0.0215934
DNER	delta/notch-like EGF repeat containing [Source:HGNC Symbol;Acc:24456]	ENSMODG00000021223	-0.882891	-1.84407		0.043746
TLN2	talin 2 [Source:HGNC Symbol;Acc:15447]	ENSMODG00000011273	-0.883723	-1.84513		0.0464857
TMEM151A	transmembrane protein 151A [Source:HGNC Symbol;Acc:28497]	ENSMODG00000008355	-0.884612	-1.84627		0.0263736
DPYSL5	dihydropyrimidinase-like 5	ENSMODG00000015761	-0.88463	-1.84629		0.0486141
PIP4K2A	phosphatidylinositol-5-phosphate 4-kinase, type II, alpha [Source:HGNC Symbol;Acc:8997]	ENSMODG00000009032	-0.885924	-1.84795		0.0464857
PIGK	phosphatidylinositol glycan anchor biosynthesis, class K [Source:HGNC Symbol;Acc:8965]	ENSMODG00000029592	-0.885976	-1.84801		0.0258846
ECE1	endothelin converting enzyme 1 [Source:HGNC Symbol;Acc:3146]	ENSMODG00000016000	-0.88845	-1.85119		0.013492
USP14	ubiquitin specific peptidase 14 (tRNA-guanine transglycosylase) [Source:HGNC Symbol;Acc:12612]	ENSMODG00000021483	-0.889228	-1.85218		0.0320314
TMEM63A	transmembrane protein 63A [Source:HGNC Symbol;Acc:29118]	ENSMODG00000005934	-0.8909	-1.85433		0.0459486
ARHGAP19	Rho GTPase activating protein 19 [Source:HGNC Symbol;Acc:23724]	ENSMODG00000004364	-0.891503	-1.85511		0.0477918
CCP110	centriolar coiled coil protein 110kDa [Source:HGNC Symbol;Acc:24342]	ENSMODG00000006278	-0.892161	-1.85595		0.0392129
PTCH1	patched 1 [Source:HGNC Symbol;Acc:9585]	ENSMODG00000002769	-0.894634	-1.85914		0.0192886
IVD	isovaleryl-CoA dehydrogenase [Source:HGNC Symbol;Acc:6186]	ENSMODG00000000330	-0.896815	-1.86195		0.048808
ZBED4	zinc finger, BED-type containing 4 [Source:HGNC Symbol;Acc:20721]	ENSMODG00000025433	-0.89717	-1.86241		0.0487509
IGFBP5	IGFBP5 insulin-like growth factor binding protein 5	ENSMODG00000015536	-0.899553	-1.86549		0.0378024
FSTL5	follistatin-like 5 [Source:HGNC Symbol;Acc:21386]	ENSMODG00000002116	-0.899863	-1.86589		0.0156217
TLE4	transducin-like enhancer of split 4 (E(sp1) homolog, Drosophila) [Source:HGNC Symbol;Acc:11840]	ENSMODG00000009542	-0.900614	-1.86686		0.0360088
FAM171A1	family with sequence similarity 171, member A1 [Source:HGNC Symbol;Acc:23522]	ENSMODG00000010064	-0.904078	-1.87135		0.0141044
SCD	stearoyl-CoA desaturase (delta-9-desaturase) [Source:HGNC Symbol;Acc:10571]	ENSMODG00000010632	-0.906084	-1.87395		0.0200815
FGFR2	fibroblast growth factor receptor 2 [Source:HGNC Symbol;Acc:3689]	ENSMODG00000008525	-0.908797	-1.87748		0.0067952
FAM123A	family with sequence similarity 123A [Source:HGNC Symbol;Acc:26360]	ENSMODG00000008548	-0.91051	-1.87971		0.0115759
TAOK1	TAO kinase 1 [Source:HGNC Symbol;Acc:29259]	ENSMODG00000019329	-0.92186	-1.89456		0.0420659
WWP2	WW domain containing E3 ubiquitin protein ligase 2 [Source:HGNC Symbol;Acc:16804]	ENSMODG00000002655	-0.921962	-1.89469		0.0473644
TP53I11	tumor protein p53 inducible protein 11	ENSMODG00000019873	-0.925295	-1.89907		0.0328329
ASH1L	ash1 (absent, small, or homeotic)-like (Drosophila) [Source:HGNC Symbol;Acc:19088]	ENSMODG00000017033	-0.927308	-1.90172	-1.9	0.0266688
ZEB2	zinc finger E-box binding homeobox 2 [Source:HGNC Symbol;Acc:14881]	ENSMODG00000003112	-0.931772	-1.90762	-1.9	0.0144522
AGPAT4	1-acylglycerol-3-phosphate O-acyltransferase 4 (lysophosphatidic acid acyltransferase, delta) [Source:HGNC Symbol;Acc:20885]	ENSMODG00000006531	-0.932701	-1.90885	-1.9	0.00867689
ABCA2	ATP-binding cassette, sub-family A (ABC1), member 2 [Source:HGNC Symbol;Acc:32]	ENSMODG00000017289	-0.933037	-1.90929		0.0200815
TRIM2	tripartite motif containing 2 [Source:HGNC Symbol;Acc:15974]	ENSMODG00000001127	-0.9377	-1.91547		0.0155409
DPYSL2	dihydropyrimidinase-like 2 [Source:HGNC Symbol;Acc:3014]	ENSMODG00000016680	-0.939052	-1.91727		0.0192886
BCAN	brevican [Source:HGNC Symbol;Acc:23059]	ENSMODG00000016815	-0.941064	-1.91994		0.0145639
TM9SF3	transmembrane 9 superfamily member 3 [Source:HGNC Symbol;Acc:21529]	ENSMODG00000004627	-0.943727	-1.92349		0.0123683
Novel	Novel protein with potential transmembrane domains	ENSMODG00000028947	-0.944008	-1.92387		0.0141044
TPRN	taperin [Source:HGNC Symbol;Acc:26894]	ENSMODG00000017192	-0.945206	-1.92546		0.00377845
FEM1B	fem-1 homolog b (C. elegans) [Source:HGNC Symbol;Acc:3649]	ENSMODG00000009419	-0.946181	-1.92677		0.0183823
SLC38A2	solute carrier family 38, member 2 [Source:HGNC Symbol;Acc:13448]	ENSMODG00000018521	-0.947604	-1.92867		0.0132428
C3orf58	chromosome 3 open reading frame 58 [Source:HGNC Symbol;Acc:28490]	ENSMODG00000021245	-0.948719	-1.93016		0.00537363
ACSL3	acyl-CoA synthetase long-chain family member 3 [Source:HGNC Symbol;Acc:3570]	ENSMODG00000021195	-0.949127	-1.9307		0.0131417
TMEM66	transmembrane protein 66 [Source:HGNC Symbol;Acc:28789]	ENSMODG00000019013	-0.952471	-1.93518		0.0188772
PNPLA8	patatin-like phospholipase domain containing 8 [Source:HGNC Symbol;Acc:28900]	ENSMODG00000016018	-0.954409	-1.93779		0.00539218
KAT6A	K(lysine) acetyltransferase 6A [Source:HGNC Symbol;Acc:13013]	ENSMODG00000010328	-0.959749	-1.94497		0.0192279
REEP3	receptor accessory protein 3 [Source:HGNC Symbol;Acc:23711]	ENSMODG00000017199	-0.959932	-1.94522		0.00294973
IL6ST	interleukin 6 signal transducer (gp130, oncostatin M receptor) [Source:HGNC Symbol;Acc:6021]	ENSMODG00000019517	-0.960592	-1.94611		0.0382762
SEMA7A	semaphorin 7A, GPI membrane anchor (John Milton Hagen blood group) [Source:HGNC Symbol;Acc:10741]	ENSMODG00000025247	-0.96218	-1.94825		0.00807205
MICAL3	microtubule associated monoxygenase, calponin and LIM domain containing 3 [Source:HGNC Symbol;Acc:24694]	ENSMODG00000018463	-0.962788	-1.94907		0.0260245
GOLPH3	golgi phosphoprotein 3 (coat-protein) [Source:HGNC Symbol;Acc:15452]	ENSMODG00000020418	-0.963818	-1.95046		0.00563453
CDK19	cyclin-dependent kinase 19 [Source:HGNC Symbol;Acc:19338]	ENSMODG00000017926	-0.964146	-1.95091		0.0238095
Novel	Similar to FXYD6 FXYD domain containing ion transport regulator 6	ENSMODG00000024466	-0.964368	-1.95121		0.0118299
CNTN2	contactin 2 (axonal) [Source:HGNC Symbol;Acc:2172]	ENSMODG00000001692	-0.965252	-1.9524		0.0378757
EXOC6B	exocyst complex component 6B [Source:HGNC Symbol;Acc:17085]	ENSMODG00000019186	-0.968691	-1.95706		0.0141044
CERS1	ceramide synthase 1 [Source:HGNC Symbol;Acc:14253]	ENSMODG00000023939	-0.979371	-1.97161		0.00524705
POM121C	POM121 membrane glycoprotein	ENSMODG00000013746	-0.979973	-1.97243		0.0136609
PRR18	proline rich 18 [Source:HGNC Symbol;Acc:28574]	ENSMODG00000006267	-0.980039	-1.97252		0.00406368
LDLR	low density lipoprotein receptor [Source:HGNC Symbol;Acc:6547]	ENSMODG00000006311	-0.980093	-1.97259		0.0059463
TMCC3	transmembrane and coiled-coil domain family 3 [Source:HGNC Symbol;Acc:29199]	ENSMODG00000008293	-0.98059	-1.97327		0.0196455
SEL1L	sel-1 suppressor of lin-12-like (C. elegans) [Source:HGNC Symbol;Acc:10717]	ENSMODG00000003714	-0.99065	-1.98708		0.015012
NDE1	nudE nuclear distribution E homolog 1 (A. nidulans) [Source:HGNC Symbol;Acc:17619]	ENSMODG00000004385	-0.991564	-1.98834		0.0351179
RAP2A	RAP2A, member of RAS oncogene family [Source:HGNC Symbol;Acc:9861]	ENSMODG00000008543	-0.994522	-1.99242		0.00649518
SCRN1	secernin 1 [Source:HGNC Symbol;Acc:22192]	ENSMODG00000015310	-0.996247	-1.9948		0.00766491
C20orf194	chromosome 20 open reading frame 194 [Source:HGNC Symbol;Acc:17721]	ENSMODG00000005523	-0.997003	-1.99585		0.00848777
RET	ret proto-oncogene [Source:HGNC Symbol;Acc:9967]	ENSMODG00000001212	-0.997698	-1.99681		0.00940908
CYP51A1	cytochrome P450, family 51, subfamily A, polypeptide 1 [Source:HGNC Symbol;Acc:2649]	ENSMODG00000010610	-0.999867	-1.99982		0.00601714
TRIP11	thyroid hormone receptor interactor 11 [Source:HGNC Symbol;Acc:12305]	ENSMODG00000001994	-1.0009	-2.00125	-2	0.0486141
ELOVL5	ELOVL fatty acid elongase 5 [Source:HGNC Symbol;Acc:21308]	ENSMODG00000018802	-1.00258	-2.00358	-2	0.00314389
SASH1	SAM and SH3 domain containing 1 [Source:HGNC Symbol;Acc:19182]	ENSMODG00000016847	-1.00404	-2.00561	-2	0.0128664
ERMN	ermin, ERM-like protein [Source:HGNC Symbol;Acc:29208]	ENSMODG00000004378	-1.00714	-2.00992	-2	0.0115625
TSPAN5	tetraspanin 5 [Source:HGNC Symbol;Acc:17753]	ENSMODG00000020718	-1.00774	-2.01076		0.0123787
PCDH18	protocadherin 18 [Source:HGNC Symbol;Acc:14268]	ENSMODG00000000040	-1.00864	-2.01201		0.0147761
ARHGEF10	Rho guanine nucleotide exchange factor (GEF) 10 [Source:HGNC Symbol;Acc:14103]	ENSMODG00000014194	-1.00918	-2.01276		0.0136609
DAG1	dystroglycan 1 (dystrophin-associated glycoprotein 1) [Source:HGNC Symbol;Acc:2666]	ENSMODG00000012968	-1.01015	-2.01412		0.00869384
C19orf6	chromosome 19 open reading frame 6 [Source:HGNC Symbol;Acc:17039]	ENSMODG00000005644	-1.01089	-2.01515		0.00661895
ERO1LB	ERO1-like beta (S. cerevisiae) [Source:HGNC Symbol;Acc:14355]	ENSMODG00000008014	-1.0132	-2.01838		0.0105681
UBR3	ubiquitin protein ligase E3 component n-recognin 3	ENSMODG00000008265	-1.01426	-2.01987		0.00417315
SLC18A3	solute carrier family 18 (vesicular acetylcholine), member 3 [Source:HGNC Symbol;Acc:10936]	ENSMODG00000002522	-1.01612	-2.02248		0.00664656
ERMP1	endoplasmic reticulum metallopeptidase 1	ENSMODG00000015324	-1.01743	-2.0243		0.0069417
TANC2	tetratricopeptide repeat, ankyrin repeat and coiled-coil containing 2 [Source:HGNC Symbol;Acc:30212]	ENSMODG00000010102	-1.01998	-2.02789		0.0197077
SCARB2	scavenger receptor class B, member 2 [Source:HGNC Symbol;Acc:1665]	ENSMODG00000019298	-1.02258	-2.03155		0.00219588
LRRN2	leucine rich repeat neuronal 2 [Source:HGNC Symbol;Acc:16914]	ENSMODG00000024800	-1.03037	-2.04254	-2	0.0115732
BMPR1A	bone morphogenetic protein receptor, type IA	ENSMODG00000011158	-1.03579	-2.05024	-2.1	0.0191589
GNA11	guanine nucleotide binding protein (G protein), alpha 11 (Gq class) [Source:HGNC Symbol;Acc:4379]	ENSMODG00000019142	-1.03592	-2.05043	-2.1	0.0325855
ADAM17	ADAM metallopeptidase domain 17	ENSMODG00000014726	-1.03736	-2.05246		0.00612269
TRPC4AP	transient receptor potential cation channel, subfamily C, member 4 associated protein	ENSMODG00000001878	-1.03772	-2.05298		0.00648586
HMGCS1	3-hydroxy-3-methylglutaryl-CoA synthase 1 (soluble) [Source:HGNC Symbol;Acc:5007]	ENSMODG00000020279	-1.04	-2.05622		0.00436217
GPRC5B	G protein-coupled receptor, family C, group 5, member B [Source:HGNC Symbol;Acc:13308]	ENSMODG00000006628	-1.04216	-2.05931		0.00168164
SLC16A1	solute carrier family 16, member 1 (monocarboxylic acid transporter 1) [Source:HGNC Symbol;Acc:10922]	ENSMODG00000000929	-1.0488	-2.06882		0.0205208
ENDOD1	endonuclease domain containing 1 [Source:HGNC Symbol;Acc:29129]	ENSMODG00000000165	-1.0496	-2.06995		0.0182091
UGT8	UDP glycosyltransferase 8 [Source:HGNC Symbol;Acc:12555]	ENSMODG00000005251	-1.05051	-2.07126		0.00407416
BACE1	beta-site APP-cleaving enzyme 1	ENSMODG00000013692	-1.05095	-2.07189		0.00377027
CADM2	cell adhesion molecule 2 [Source:HGNC Symbol;Acc:29849]	ENSMODG00000016922	-1.05172	-2.073		0.00300375
RHOU	ras homolog family member U [Source:HGNC Symbol;Acc:17794]	ENSMODG00000008848	-1.05178	-2.07309		0.00165383
SNX33	sorting nexin 33 [Source:HGNC Symbol;Acc:28468]	ENSMODG00000008837	-1.05464	-2.0772		0.0485597
TET2	tet methylcytosine dioxygenase 2 [Source:HGNC Symbol;Acc:25941]	ENSMODG00000020637	-1.0632	-2.08956		0.00832758
PADI2	peptidyl arginine deiminase, type II [Source:HGNC Symbol;Acc:18341]	ENSMODG00000002757	-1.06452	-2.09147		0.00310225
HMGCR	3-hydroxy-3-methylglutaryl-CoA reductase [Source:HGNC Symbol;Acc:5006]	ENSMODG00000002057	-1.06505	-2.09225		0.00405126
OLIG2	oligodendrocyte lineage transcription factor 2 [Source:HGNC Symbol;Acc:9398]	ENSMODG00000025338	-1.07457	-2.10609		0.00116162
ASTN1	astrotactin 1 [Source:HGNC Symbol;Acc:773]	ENSMODG00000005711	-1.07566	-2.10769		0.0138363
FNIP1	folliculin interacting protein 1 [Source:HGNC Symbol;Acc:29418]	ENSMODG00000014112	-1.07836	-2.11163		0.00130447
EMILIN2	elastin microfibril interfacer 2 [Source:HGNC Symbol;Acc:19881]	ENSMODG00000021467	-1.08023	-2.11437		0.00430558
ENTPD5	ectonucleoside triphosphate diphosphohydrolase 5 [Source:HGNC Symbol;Acc:3367]	ENSMODG00000006552	-1.08188	-2.1168		0.00601714
NCS1	neuronal calcium sensor 1 [Source:HGNC Symbol;Acc:3953]	ENSMODG00000007066	-1.08593	-2.12274		0.0382006
PLCL1	phospholipase C-like 1 [Source:HGNC Symbol;Acc:9063]	ENSMODG00000012331	-1.08715	-2.12455		0.0410373
SLC12A2	solute carrier family 12 (sodium/potassium/chloride transporters), member 2 [Source:HGNC Symbol;Acc:10911]	ENSMODG00000013329	-1.09152	-2.13098		0.00362857
NOTCH3	notch 3 [Source:HGNC Symbol;Acc:7883]	ENSMODG00000014540	-1.09372	-2.13424		0.00263872
ARHGAP35	Rho GTPase activating protein 35 [Source:HGNC Symbol;Acc:4591]	ENSMODG00000009066	-1.09478	-2.13581		0.00738567
PCDH1	protocadherin 1 [Source:HGNC Symbol;Acc:8655]	ENSMODG00000010471	-1.09748	-2.1398		0.009658
PEX5L	peroxisomal biogenesis factor 5-like [Source:HGNC Symbol;Acc:30024]	ENSMODG00000021298	-1.09943	-2.1427		0.00418213
ENPP4	ectonucleotide pyrophosphatase/phosphodiesterase 4 (putative) [Source:HGNC Symbol;Acc:3359]	ENSMODG00000018909	-1.1102	-2.15875	-2.2	0.0141022
PLBD2	phospholipase B domain containing 2 [Source:HGNC Symbol;Acc:27283]	ENSMODG00000003490	-1.11025	-2.15884	-2.2	0.00483569
GNB4	guanine nucleotide binding protein (G protein), beta polypeptide 4 [Source:HGNC Symbol;Acc:20731]	ENSMODG00000021303	-1.11606	-2.16755	-2.2	0.00178727
Novel	Similar to LY6H lymphocyte antigen 6 complex, locus H	ENSMODG00000028092	-1.11903	-2.172		0.00537363
SEMA4F	sema domain, immunoglobulin domain (Ig), transmembrane domain (TM) and short cytoplasmic domain, (semaphorin) 4F [Source:HGNC Symbol;Acc:10734]	ENSMODG00000004678	-1.12114	-2.17518		0.00610041
POPDC3	popeye domain containing 3 [Source:HGNC Symbol;Acc:17649]	ENSMODG00000018033	-1.1287	-2.18661		0.00663954
SOGA1	suppressor of glucose, autophagy associated 1 [Source:HGNC Symbol;Acc:16111]	ENSMODG00000001298	-1.12893	-2.18696		0.00601714
KIF1B	kinesin family member 1B [Source:HGNC Symbol;Acc:16636]	ENSMODG00000002802	-1.12905	-2.18715		0.00283895
GAB1	GRB2-associated binding protein 1 [Source:HGNC Symbol;Acc:4066]	ENSMODG00000000336	-1.13633	-2.19821		0.000430991
HTRA1	HtrA serine peptidase 1 [Source:HGNC Symbol;Acc:9476]	ENSMODG00000008235	-1.1461	-2.21314		0.000190653
NID2	nidogen 2 (osteonidogen) [Source:HGNC Symbol;Acc:13389]	ENSMODG00000013225	-1.14967	-2.21863		0.0473644
MGAT3	mannosyl (beta-1,4-)-glycoprotein beta-1,4-N-acetylglucosaminyltransferase	ENSMODG00000025084	-1.15103	-2.22073		0.00322197
XPR1	xenotropic and polytropic retrovirus receptor 1 [Source:HGNC Symbol;Acc:12827]	ENSMODG00000006447	-1.15247	-2.22294		0.0141022
WIPF1	WAS/WASL interacting protein family, member 1 [Source:HGNC Symbol;Acc:12736]	ENSMODG00000009366	-1.15273	-2.22334		0.0334481
MBOAT1	membrane bound O-acyltransferase domain containing 1 [Source:HGNC Symbol;Acc:21579]	ENSMODG00000011322	-1.15374	-2.2249		0.0232448
MBP	myelin basic protein [Source:HGNC Symbol;Acc:6925]	ENSMODG00000012291	-1.15475	-2.22646		0.000846949
NFASC	neurofascin [Source:HGNC Symbol;Acc:29866]	ENSMODG00000001662	-1.15528	-2.22728		0.00209036
CNDP1	carnosine dipeptidase 1 (metallopeptidase M20 family)	ENSMODG00000012366	-1.16027	-2.23499		0.00116162
SECISBP2L	SECIS binding protein 2-like [Source:HGNC Symbol;Acc:28997]	ENSMODG00000002516	-1.1666	-2.24481		0.000934495
AATK	apoptosis-associated tyrosine kinase [Source:HGNC Symbol;Acc:21]	ENSMODG00000002559	-1.17195	-2.25317	-2.3	0.000766448
PCDH20	protocadherin 20 [Source:HGNC Symbol;Acc:14257]	ENSMODG00000006279	-1.17775	-2.26223	-2.3	0.00294973
MAPK4	mitogen-activated protein kinase 4 [Source:HGNC Symbol;Acc:6878]	ENSMODG00000003819	-1.1793	-2.26466	-2.3	0.000355031
MGAT1	mannosyl (alpha-1,3-)-glycoprotein beta-1,2-N-acetylglucosaminyltransferase [Source:HGNC Symbol;Acc:7044]	ENSMODG00000003277	-1.18055	-2.26663		0.0266688
ATP8A1	ATPase, aminophospholipid transporter (APLT), class I, type 8A, member 1 [Source:HGNC Symbol;Acc:13531]	ENSMODG00000020583	-1.18532	-2.27414		0.0183823
KIF13B	kinesin family member 13B [Source:HGNC Symbol;Acc:14405]	ENSMODG00000008823	-1.1889	-2.27979		0.00534458
PAK7	p21 protein (Cdc42/Rac)-activated kinase 7	ENSMODG00000004734	-1.19071	-2.28266		0.0123787
FMO5	flavin containing monooxygenase 5 [Source:HGNC Symbol;Acc:3773]	ENSMODG00000018713	-1.19229	-2.28516		0.0251927
NDST1	N-deacetylase/N-sulfotransferase (heparan glucosaminyl) 1 [Source:HGNC Symbol;Acc:7680]	ENSMODG00000009477	-1.19635	-2.29159		0.000403822
Novel	Similar to RRBP1 ribosome binding protein 1 homolog 180kDa	ENSMODG00000027789	-1.19734	-2.29316		0.0191589
S1PR1	sphingosine-1-phosphate receptor 1 [Source:HGNC Symbol;Acc:3165]	ENSMODG00000023248	-1.20071	-2.29852		0.000843703
PARP4	poly (ADP-ribose) polymerase family, member 4 [Source:HGNC Symbol;Acc:271]	ENSMODG00000007894	-1.20146	-2.29973		0.0494777
SORT1	sortilin 1 [Source:HGNC Symbol;Acc:11186]	ENSMODG00000002062	-1.20821	-2.31052		0.016288
KCNJ10	potassium inwardly-rectifying channel, subfamily J, member 10 [Source:HGNC Symbol;Acc:6256]	ENSMODG00000024584	-1.22885	-2.3438		0.00160499
DAAM2	dishevelled associated activator of morphogenesis 2 [Source:HGNC Symbol;Acc:18143]	ENSMODG00000013125	-1.23004	-2.34573		0.000319322
SEMA5A	sema domain, seven thrombospondin repeats (type 1 and type 1-like), transmembrane domain (TM) and short cytoplasmic domain, (semaphorin) 5A [Source:HGNC Symbol;Acc:10736]	ENSMODG00000002138	-1.24957	-2.37771	-2.4	0.0271553
IGSF3	immunoglobulin superfamily, member 3	ENSMODG00000005063	-1.25044	-2.37914	-2.4	0.00283895
KIAA1737	KIAA1737 [Source:HGNC Symbol;Acc:20365]	ENSMODG00000005520	-1.25144	-2.38078	-2.4	0.0488898
PFKFB2	6-phosphofructo-2-kinase/fructose-2,6-biphosphatase 2 [Source:HGNC Symbol;Acc:8873]	ENSMODG00000002191	-1.2624	-2.39895		0.0260116
PLP1	proteolipid protein 1	ENSMODG00000011542	-1.2646	-2.4026		0.000229916
SLC22A23	solute carrier family 22, member 23 [Source:HGNC Symbol;Acc:21106]	ENSMODG00000008782	-1.26755	-2.40753		0.000634008
FADS2	fatty acid desaturase 2 [Source:HGNC Symbol;Acc:3575]	ENSMODG00000007494	-1.27188	-2.41476		0.000245319
PLEKHB1	pleckstrin homology domain containing, family B (evectins) member 1 [Source:HGNC Symbol;Acc:19079]	ENSMODG00000024019	-1.27843	-2.42574		1.87039e-05
Novel	Similar to DIP2B DIP2 disco-interacting protein 2 homolog B	ENSMODG00000025262	-1.27929	-2.42719		0.0448673
GLG1	golgi glycoprotein 1 [Source:HGNC Symbol;Acc:4316]	ENSMODG00000014629	-1.28788	-2.44168		0.0017103
MMP15	matrix metallopeptidase 15 (membrane-inserted) [Source:HGNC Symbol;Acc:7161]	ENSMODG00000014071	-1.29233	-2.44924		0.000701836
FAIM2	Fas apoptotic inhibitory molecule 2 [Source:HGNC Symbol;Acc:17067]	ENSMODG00000004300	-1.29805	-2.45896	-2.5	0.000117852
CCNY	cyclin Y [Source:HGNC Symbol;Acc:23354]	ENSMODG00000006764	-1.31033	-2.47998	-2.5	0.0483109
C21orf91	chromosome 21 open reading frame 91 [Source:HGNC Symbol;Acc:16459]	ENSMODG00000020989	-1.31857	-2.49418	-2.5	0.00752103
SHROOM2	shroom family member 2 [Source:HGNC Symbol;Acc:630]	ENSMODG00000017449	-1.32907	-2.51241		0.000334821
Novel	Similar to CTNNA3 catenin (cadherin-associated protein), alpha 3	ENSMODG00000017233	-1.33222	-2.51789		0.00133787
C3H8orf37	C8orf37 chromosome 8 open reading frame 37	ENSMODG00000006984	-1.33594	-2.5244		0.0410698
PPP1R16B	protein phosphatase 1, regulatory subunit 16B [Source:HGNC Symbol;Acc:15850]	ENSMODG00000000448	-1.33654	-2.52544		0.00179051
MAGT1	magnesium transporter 1 [Source:HGNC Symbol;Acc:28880]	ENSMODG00000003944	-1.34573	-2.54159		5.07992e-05
CDK18	cyclin-dependent kinase 18 [Source:HGNC Symbol;Acc:8751]	ENSMODG00000001795	-1.34677	-2.54342		0.00400762
SYN3	synapsin III [Source:HGNC Symbol;Acc:11496]	ENSMODG00000001320	-1.34727	-2.5443		0.0462647
TMEM41B	transmembrane protein 41B [Source:HGNC Symbol;Acc:28948]	ENSMODG00000007804	-1.35495	-2.55788	-2.6	0.0440647
Novel	Similar to HS2ST1 heparan sulfate 2-O-sulfotransferase 1	ENSMODG00000008154	-1.36949	-2.58379	-2.6	0.0248567
Novel	Similar to DIP2B DIP2 disco-interacting protein 2 homolog B	ENSMODG00000004923	-1.38288	-2.60788	-2.6	0.0112358
KIAA1549	KIAA1549 [Source:HGNC Symbol;Acc:22219]	ENSMODG00000013782	-1.38335	-2.60873		0.00210973
SEC14L3	SEC14-like 3 (S. cerevisiae) [Source:HGNC Symbol;Acc:18655]	ENSMODG00000009445	-1.38544	-2.61252		0.0412459
GPR17	G protein-coupled receptor 17 [Source:HGNC Symbol;Acc:4471]	ENSMODG00000024957	-1.39476	-2.62946		1.96689e-05
SPRED1	sprouty-related, EVH1 domain containing 1 [Source:HGNC Symbol;Acc:20249]	ENSMODG00000001166	-1.39775	-2.63489		0.034745
NMUR2	neuromedin U receptor 2 [Source:HGNC Symbol;Acc:16454]	ENSMODG00000008916	-1.40508	-2.64833		0.0389651
CX3CL1	chemokine (C-X3-C motif) ligand 1 [Source:HGNC Symbol;Acc:10647]	ENSMODG00000013516	-1.40624	-2.65046	-2.7	5.09608e-05
SELENBP1	selenium binding protein 1 [Source:HGNC Symbol;Acc:10719]	ENSMODG00000018869	-1.40896	-2.65546	-2.7	0.012818
DHCR24	24-dehydrocholesterol reductase [Source:HGNC Symbol;Acc:2859]	ENSMODG00000003849	-1.4092	-2.6559	-2.7	2.56106e-06
STAT1	signal transducer and activator of transcription 1, 91kDa [Source:HGNC Symbol;Acc:11362]	ENSMODG00000011747	-1.41353	-2.66388		0.001306
SLC44A1	solute carrier family 44, member 1 [Source:HGNC Symbol;Acc:18798]	ENSMODG00000016274	-1.43401	-2.70196		1.05384e-06
C1QTNF3	C1q and tumor necrosis factor related protein 3 [Source:HGNC Symbol;Acc:14326]	ENSMODG00000024814	-1.44411	-2.72095		0.0143483
GJC2	gap junction protein, gamma 2, 47kDa [Source:HGNC Symbol;Acc:17494]	ENSMODG00000013779	-1.46125	-2.75347	-2.8	0.00564732
IMPAD1	inositol monophosphatase domain containing 1 [Source:HGNC Symbol;Acc:26019]	ENSMODG00000008961	-1.47344	-2.77684	-2.8	5.80673e-05
SGTB	small glutamine-rich tetratricopeptide repeat (TPR)-containing, beta [Source:HGNC Symbol;Acc:23567]	ENSMODG00000019659	-1.47799	-2.78561	-2.8	0.046331
ADCYAP1R1	adenylate cyclase activating polypeptide 1 (pituitary) receptor type I [Source:HGNC Symbol;Acc:242]	ENSMODG00000020875	-1.48631	-2.80171		0.000342563
LPGAT1	lysophosphatidylglycerol acyltransferase 1 [Source:HGNC Symbol;Acc:28985]	ENSMODG00000002797	-1.50432	-2.83692		0.0342805
DPM2	dolichyl-phosphate mannosyltransferase polypeptide 2, regulatory subunit [Source:HGNC Symbol;Acc:3006]	ENSMODG00000025756	-1.50434	-2.83696		0.0373504
ELFN2	extracellular leucine-rich repeat and fibronectin type III domain containing 2 [Source:HGNC Symbol;Acc:29396]	ENSMODG00000000543	-1.51617	-2.8603	-2.9	0.00591852
GABRB1	gamma-aminobutyric acid (GABA) A receptor, beta 1 [Source:HGNC Symbol;Acc:4081]	ENSMODG00000020614	-1.52118	-2.87027	-2.9	0.0469958
GPR75	probable G-protein coupled receptor 75 [Source:RefSeq peptide;Acc:NP_001191980]	ENSMODG00000023107	-1.53005	-2.88795	-2.9	0.0202167
PAK2	p21 protein (Cdc42/Rac)-activated kinase 2 [Source:HGNC Symbol;Acc:8591]	ENSMODG00000018459	-1.54583	-2.91971		0.0340311
SPTLC2	serine palmitoyltransferase, long chain base subunit 2 [Source:HGNC Symbol;Acc:11278]	ENSMODG00000005287	-1.56075	-2.95006	-3	5.59407e-05
Novel	Similar to CEP350 centrosomal protein 350kDa	ENSMODG00000023154	-1.58429	-2.99861	-3	0.000766448
EXTL1	exostoses (multiple)-like 1 [Source:HGNC Symbol;Acc:3515]	ENSMODG00000014040	-1.58967	-3.0098	-3	0.000318245
EPDR1	ependymin related protein 1 (zebrafish) [Source:HGNC Symbol;Acc:17572]	ENSMODG00000012599	-1.59313	-3.01703	-3	2.73141e-07
CYSLTR1	cysteinyl leukotriene receptor 1 [Source:HGNC Symbol;Acc:17451]	ENSMODG00000004207	-1.6471	-3.13203	-3.1	0.0284413
TNFRSF11A	tumor necrosis factor receptor superfamily, member 11a, NFKB activator	ENSMODG00000005072	-1.70246	-3.25456	-3.3	0.034707
RAPGEF5	Rap guanine nucleotide exchange factor (GEF) 5 [Source:HGNC Symbol;Acc:16862]	ENSMODG00000001277	-1.72508	-3.30599	-3.3	0.0223747
Novel	Similar to BBS9 Bardet-Biedl syndrome 9	ENSMODG00000024029	-1.72718	-3.3108	-3.3	0.0216506
DLK2	delta-like 2 homolog (Drosophila) [Source:HGNC Symbol;Acc:21113]	ENSMODG00000018972	-1.73632	-3.33184	-3.3	0.0206273
FOXN2	forkhead box N2 [Source:HGNC Symbol;Acc:5281]	ENSMODG00000001169	-1.74853	-3.36015	-3.4	0.00418213
Novel	Novel protein with EF-Hand domain (calmodulin like).	ENSMODG00000029575	-1.74986	-3.36327	-3.4	0.0117447
FA2H	fatty acid 2-hydroxylase [Source:HGNC Symbol;Acc:21197]	ENSMODG00000014640	-1.82049	-3.53201	-3.5	9.83819e-07
PRKCA	protein kinase C, alpha [Source:HGNC Symbol;Acc:9393]	ENSMODG00000004147	-1.82947	-3.55407	-3.6	0.00424077
LCOR	ligand dependent nuclear receptor corepressor [Source:HGNC Symbol;Acc:29503]	ENSMODG00000004531	-1.86244	-3.63623	-3.6	0.0320314
GHSR	growth hormone secretagogue receptor [Source:HGNC Symbol;Acc:4267]	ENSMODG00000021322	-1.86517	-3.64311	-3.6	0.00213061
Novel	Similar to OPHN1 oligophrenin 1	ENSMODG00000025365	-1.88398	-3.69091	-3.7	0.0130754
NIPAL4	NIPA-like domain containing 4 [Source:HGNC Symbol;Acc:28018]	ENSMODG00000008399	-1.95793	-3.88503	-3.9	0.00840846
THBS2	thrombospondin 2 [Source:HGNC Symbol;Acc:11786]	ENSMODG00000005780	-2.01313	-4.03656	-4	7.28786e-05
Novel	LOC100020799 Similar to ELOVL6, elongation of long chain fatty acids (FEN1/Elo2, SUR4/Elo3-like, yeast)	ENSMODG00000012821	-2.02197	-4.06139	-4.1	0.00639001
Novel	Novel	ENSMODG00000025056	-2.07369	-4.20961	-4.2	3.37942e-05
Novel	LOC100030487 Similar to ATP5O ATP synthase, H+ transporting, mitochondrial F1 complex, O subunit	ENSMODG00000023906	-2.32218	-5.00088	-5	0.00203273
KCNJ12	potassium inwardly-rectifying channel, subfamily J, member 12 [Source:HGNC Symbol;Acc:6258]	ENSMODG00000001377	-2.54071	-5.81875	-5.8	6.89593e-06
GAS7	growth arrest-specific 7 [Source:HGNC Symbol;Acc:4169]	ENSMODG00000001483	-2.94025	-7.67542	-7.7	7.45725e-05
IGFBPL1	insulin-like growth factor binding protein-like 1 [Source:HGNC Symbol;Acc:20081]	ENSMODG00000003028	-3.50376	-11.3432	-11	7.94284e-21
GXYLT2	glucoside xylosyltransferase 2 [Source:HGNC Symbol;Acc:33383]	ENSMODG00000003929	-3.96356	-15.601	-16	0.0132251
Novel	LOC100026733 Similar to CLCNKA/CLCNKB chloride channel	ENSMODG00000003369	-4.75365	-26.9768	-27	0.000129682
ITGA4	integrin, alpha 4 (antigen CD49D, alpha 4 subunit of VLA-4 receptor) [Source:HGNC Symbol;Acc:6140]	ENSMODG00000010369	-5.82304	-56.6121	-57	0.0182091
