# Supplementary material for: Age-Dependent Transcriptome and Proteome Following Transection of Neonatal Spinal Cord of Monodelphis domestica (South American Grey Short-Tailed Opossum)
Source: PLoS One. 2014 Jun 10;9(6):e99080. doi: 10.1371/journal.pone.0099080 (PMC4051688; doi:10.1371/journal.pone.0099080)
Supplement: Table S3 — Gene expression P28+24 h following spinal cord transection. Genes categorized by function with their ID and description included. FC = Fold Change compared to P29 controls. Updated 13 May 2014. (XLSX) [file pone.0099080.s003.xlsx]

## Sheet: Sheet1
Supplementary Table S3. Gene expression P28 + 24h following spinal cord transection. Genes categorized by function with their ID and description included. FC = Fold Change compared to P29 controls.
GENE ID	Gene description	FC
Immune/
inflammatory
Novel	C-C motif chemokine similar to CCL8 and CCL13	321.9
DOK3	docking protein 3	266
Novel	C-C motif chemokine similar to CCL2, CCL7, CCL8, CCL11 and CCL13	197.4
PSTPIP1	proline-serine-threonine phosphatase interacting protein 1	167
LRRC33	leucine rich repeat containing 33 Official name NRROS	160.4
Novel	Similar to TARM1 T cell-interacting, activating receptor on myeloid cells 1	21.6
Novel	Similar to FAM26F, immune defence response	21
IL1B	interleukin 1, beta	19.5
VAV1	VAV1 guanine nucleotide exchange factor	17
OSMR	oncostatin M receptor	14
LGALS4	lectin, galactoside-binding, soluble, 4	14
AMH	anti-Mullerian hormone	12
MARCO	macrophage receptor with collagenous structure	12
IGSF22	immunoglobulin superfamily, member 22	11.8
Novel	C-C motif chemokine similar to CCL3 and CCL4	9.7
Novel	Similar to MRC1 mannose receptor, C type	9.3
S100A8	S100 calcium binding protein A8, localised to neutrophils in SC in inflamation	8.9
BCL3	B-cell CLL/lymphoma 3	7.1
SPP1	secreted phosphoprotein 1	6.8
Novel	Similar to GBP4/GBP6/GBP7 guanylate binding protein family	6.6
C7	complement component 7	6.4
Novel	Novel putative transcription factor with krueppel-box and C2H2 zinc finger domains	6.2
PSMB10	proteasome (prosome, macropain) subunit, beta type, 10	6.1
CSF3R	colony stimulating factor 3 receptor (granulocyte)	5.8
DNAJB13	DnaJ (Hsp40) homolog, subfamily B, member 13	5.7
Novel	Similar to GBP1/GBP2/GBP3/GBP5 guanylate binding protein family	5.6
C1R	complement component 1, r subcomponent	5.5
VSIG4	V-set and immunoglobulin domain containing 4	5.5
LBP	lipopolysaccharide binding protein	5.3
C1S	complement component 1, s subcomponent	4.9
Novel	Similar to SIGLEC10/SIGLEC11/SIGLEC16 sialic acid binding Ig-like lectin	4.6
MRVI1	murine retrovirus integration site 1 homolog	4.2
ALOX5AP	arachidonate 5-lipoxygenase-activating protein	4.1
TYROBP	TYRO protein tyrosine kinase binding protein	4.1
S100A9	S100 calcium binding protein A9	4.1
Novel	Similar to CFB complement factor B	3.9
CTSH	cathepsin H	3.8
FCER1G	Fc fragment of IgE, high affinity I, receptor for; gamma polypeptide	3.8
CSF1R	colony stimulating factor 1 receptor	3.7
LCP2	lymphocyte cytosolic protein 2 (SH2 domain containing leukocyte protein of 76kDa)	3.7
CSF2RB	colony stimulating factor 2 receptor, beta, low-affinity (granulocyte-macrophage)	3.7
CSF1R	colony stimulating factor 1 receptor	3.7
CTSS	cathepsin S	3.6
PIK3CG	phosphatidylinositol-4,5-bisphosphate 3-kinase, catalytic subunit gamma	3.5
SPI1	spleen focus forming virus (SFFV) proviral integration oncogene spi1	3.4
C3	complement component 3	3.3
PGLYRP2	peptidoglycan recognition protein 2	3.2
IRF5	interferon regulatory factor 5	3.2
CFP	complement factor properdin	3.1
LAG3	lymphocyte-activation gene 3	3.1
C1QB	complement component 1, q subcomponent, B chain	3.1
CFP	complement factor properdin	3.1
Novel	Similar to C4A/C4B Complement Component 4A or 4B	3
CEBPD	CCAAT/enhancer binding protein (C/EBP), delta	2.9
HLA-DMA	major histocompatibility complex, class II, DM alpha	2.9
NKTR	natural killer-tumor recognition sequence	2.9
HMHA1	histocompatibility (minor) HA-1	2.8
LTA4H	leukotriene A4 hydrolase	2.7
C1QC	complement component 1, q subcomponent, C chain	2.7
MPEG1	macrophage expressed 1	2.7
CABIN1	calcineurin binding protein 1	2.5
TCIRG1	T-cell, immune regulator 1, ATPase, H+ transporting, lysosomal V0 subunit A3	2.5
RFX1	regulatory factor X, 1 (influences HLA class II expression)	2.4
C1QA	complement component 1, q subcomponent, A chain	2.4
PIK3CD	phosphatidylinositol-4,5-bisphosphate 3-kinase, catalytic subunit delta	2.3
TGFB3	transforming growth factor, beta 3	2.2
CD74	CD74 molecule, major histocompatibility complex, class II invariant chain	2.1
Novel	Similar to LY6H lymphocyte antigen 6 complex, locus H	-2.2
WIPF1	WAS/WASL interacting protein family, member 1	-2.2
MAPK4	mitogen-activated protein kinase 4	-2.3
IGSF3	immunoglobulin superfamily, member 3	-2.4
C1QTNF3	C1q and tumor necrosis factor related protein 3	-2.7
STAT1	signal transducer and activator of transcription 1, 91kDa	-2.7
CX3CL1	chemokine (C-X3-C motif) ligand 1	-2.7
CYSLTR1	cysteinyl leukotriene receptor 1	-3.1
TNFRSF11A	tumor necrosis factor receptor superfamily, member 11a, NFKB activator	-3.3
FOXN2	forkhead box N2	-3.4
Gene ID	Gene description	FC
Blood-related
Novel	Similar to HPR, haptoglobin-related protein	98.7
Novel	Similar to TARM1 T cell-interacting, activating receptor on myeloid cells 1	21.6
F13A1	coagulation factor XIII, A1 polypeptide	7.5
HBA	Hemoglobin subunit alpha	5.9
HBZ	Hemoglobin subunit zeta	5.5
HPN	hepsin	5
Novel	Similar to ANGPTL5 angiopoietin-like 5	4.9
LPXN	leupaxin	4
GATA1	GATA binding protein 1 (globin transcription factor 1)	3.9
THBS1	thrombospondin 1	3.3
PTPN6	protein tyrosine phosphatase, non-receptor type 6	3.1
F10	coagulation factor X	2.7
HCLS1	hematopoietic cell-specific Lyn substrate 1	2.7
CA1	Carbonic anhydrase 1	2.5
C10orf137	chromosome 10 open reading frame 137	2.4
BLVRB	biliverdin reductase B (flavin reductase (NADPH))	2.3
Novel	Similar to GP6 glycoprotein VI (platelet)	2.3
Novel	Similar to HBB Hemoglobin subunit beta	2.2
NBEAL2	neurobeachin-like 2	2.1
AHSP	alpha hemoglobin stabilizing protein	2.1
CDAN1	codanin 1	2
VWF	von Willebrand factor precursor	2
THBS2	thrombospondin 2	-4
Gene ID	Gene description	FC
Neurite
inhibition/Myelin
EFNA4	ephrin-A4	5
ARHGAP6	Rho GTPase activating protein 6	3.1
GMIP	GEM interacting protein encodes a member of the ARHGAP family of	3
	Rho/Rac/Cdc42-like GTPase activating proteins.
Novel	Similar to SMPD3 sphingomyelin phosphodiesterase	2.4
OPNH1	oligophrenin 1,encodes Rho-GTPase-activating protein	2.3
MPZ	myelin protein zero	1.8
RTN4	Nogo, myelin inhibitory factor	1.2
MOG	myelin oligodendrocyte glycoprotein	-1.7
MAG	myelin associated glycoprotein	-1.8
ARHGEF10	Rho guanine nucleotide exchange factor (GEF) 10	-2
ARHGAP35	Rho GTPase activating protein 35	-2.1
MBP	myelin basic protein	-2.2
PLP1	proteolipid protein 1	-2.4
Axon growth & guidance
HHIPL2	HHIP-like 2, hedgehog interacting protein-like 2	6.5
SGSM3	small G protein signaling modulator 3	4.5
SLIT3	slit homolog 3 (Drosophila) interacts with Robo; axon repellant	4
Novel	Similar to DNAH7 dynein, axonemal, heavy chain	3.1
ROBO3	roundabout, axon guidance receptor, homolog 3 (Drosophila)	3
MICAL1	microtubule associated monoxygenase, calponin and LIM domain containing 1	2.3
SERPINF1	serpin peptidase inhibitor, clade F α-2 antiplasmin, pigment epithelium derived factor)	2.3
TGFB3	transforming growth factor, β 3, regulator of ECMs and integrins	2.2
NTN5	netrin 5	2.1
TCERG1L	transcription elongation regulator 1-like	2
ELMO3	engulfment and cell motility 3	2
CNTN2	contactin 2 (axonal)	-2
SEMA4F	sema domain, immunoglobulin domain (Ig), transmembrane domain (TM)	-2
ASTN1	astrotactin 1, neuronal adhesion molecule required for glial-guided migration	-2.1
	of young postmitotic neuroblasts, previously described in developing brain
OLIG2	oligodendrocyte lineage transcription factor 2, enhances myelination folowing SCI	-2.1
PAK7	p21 protein (Cdc42/Rac)-activated kinase 7	-2.3
PLEKHB1	pleckstrin homology domain containing, family B (evectins) member 1	-2.4
SEMA5A	sema domain, seven thrombospondin repeats (type 1 and type 1-like),	-2.4
	transmembrane domain TMand short cytoplasmic domain, (semaphorin) 5A
SEMA3E	sema domain, immunoglobulin domain (Ig), short basic domain, secreted	-2.5
PAK2	p21 protein (Cdc42/Rac)-activated kinase 2	-2.9
GAS7	growth arrest-specific 7, required for neurite outgrowth in some cultrued neurons	-7.7
Symbol	Gene description	FC
Extracellular
matrix
OLFM4	olfactomedin 4, also OlfD, hOlfD, ECM glycoprotein that facilitates cell adhesion.	480
MGP	matrix Gla protein	5.1
COL21A1	collagen, type XXI, alpha 1	4.8
Novel	Similar to AMY cluster collagen COL25A1	4.3
COL24A1	collagen, type XXIV, alpha 1	3.5
LOX	lysyl oxidase	3.4
ECM1	extracellular matrix protein 1	3.2
PXDN	peroxidasin homolog (Drosophila)	2.9
COL7A1	collagen, type VII, alpha 1	2.9
SOD3	superoxide dismutase 3, extracellular	2.6
SRRM4	serine/arginine repetitive matrix 4	2.4
FBN3	fibrillin 3	2.3
COL27A1	collagen, type XXVII, alpha 1	2
COL15A1	collagen, type XV, alpha 1	-2
DAG1	dystroglycan 1 (dystrophin-associated glycoprotein 1)	-2
EMILIN2	elastin microfibril interfacer 2	-2.1
NFASC	neurofascin, L1 family immunoglobulin cell adhesion molecule with multiple	-2.2
	IGcam and fibronectin domains: neurite outgrowth, neurite fasciculation
NID2	nidogen 2 (osteonidogen) binds collagens I and IV and laminin	-2.2
Fibronectin
ELFN2	extracellular leucine-rich repeat and fibronectin type III domain containing 2	-2.9
Metallopeptidases
ADAM11	ADAM metallopeptidase domain 11	3
ADAMTS10	ADAM metallopeptidase with thrombospondin type 1 motif, 10	2.5
ERMP1	endoplasmic reticulum metallopeptidase 1	-2
ADAM17	ADAM metallopeptidase domain 17	-2.1
CNDP1	carnosine dipeptidase 1 (metallopeptidase M20 family)	-2.2
Metallopeptidase inhibitor
TIMP1	TIMP metallopeptidase inhibitor 1	4.4
Metallothionines
MMP1	matrix metallopeptidase 1 (interstitial collagenase)	104
MMP15	matrix metallopeptidase 15 (membrane-inserted)	-2.4
Proteoglycans
PAPLN	papilin, proteoglycan-like sulfated glycoprotein	151
BCAN	Brevican	2.1
Novel	Similar to HS2ST1 heparan sulfate 2-O-sulfotransferase 1	-2.6
EXTL1	exostoses (multiple)-like 1	-3
Laminins
LAMC3	lamin gamma 3	4.8
LAMB2	lamini beta 2	2.6
LAMC2	laminin gamma 2	2.4
LAMC1	laminin gamma 1	2.2
LAMA4	laminin alpha 4	2
Integrins
ITGB1BP2	integrin beta 1 binding protein (melusin) 2	6.2
ITGA2B	integrin, alpha 2b (platelet glycoprotein IIb of IIb/IIIa complex, antigen CD41)	6.1
ITGA4	integrin, alpha 4 (antigen CD49D, alpha 4 subunit of VLA-4 receptor)	-56.6
GENE ID	Gene description	FC
Cell adhesion &
junctions
Novel	Similar to ANO7 anoctamin 7 NGEP cell cell junction protein in many cancers	3
PLEKHA7	pleckstrin homology domain containing, family A member 7, adherens junction protein	3
CLDN15	claudin 15	2.9
Novel	Similar to ICAM1/ICAM3 intercellular adhesion molecule 1/3	2.7
TCHP	trichoplein, keratin filament binding	2.3
AJAP1	adherens junctions associated protein 1	2.2
PCDH18	protocadherin 18	-2
PCDH1	protocadherin 1	-2.1
CADM2	cell adhesion molecule 2	-2.1
PCDH20	protocadherin 20	-2.3
Novel	Similar to CTNNA3 catenin (cadherin-associated protein), alpha 3	-2.5
GJC2	gap junction protein, gamma 2, 47kDa	-2.8
EPDR1	ependymin related protein 1 (zebrafish) similar to protocadherins and ependymins	-3
Symbol	Gene description	FC
Synapses, neural receptors & channels
GPR26	G protein-coupled receptor 26	6.6
TRPC7	transient receptor potential cation channel, subfamily C, member 7	4.6
HCRT	hypocretin (orexin) neuropeptide precursor	3.8
Novel	Similar to UNC80 unc-80 homolog (C. elegans)	3.7
SYTL1	synaptotagmin-like 1	3
FCHSD1	FCH and double SH3 domains 1	3
ADORA2A	adenosine A2a receptor	3
FAM40B	family with sequence similarity 40, member B, correct symbol STRIP2	3
CLCN2	chloride channel, voltage-sensitive 2	2.6
BZRAP1	benzodiazapine receptor (peripheral) associated protein 1	2.6
MAST1	microtubule associated serine/threonine kinase 1	2.4
TRPT1	tRNA phosphotransferase 1	2.4
STXBP2	syntaxin binding protein 2	2.3
MCOLN1	mucolipin 1	2.3
C10orf10	chromosome 10 open reading frame 10	2.3
ANO8	anoctamin 8	2.1
CACNB3	calcium channel, voltage-dependent, beta 3 subunit	2.1
ADRBK2	adrenergic, beta, receptor kinase 2	2
SYT2	synaptotagmin II	-1.8
TRPC4AP	transient receptor potential cation channel, subfamily C, member 4 assoc prot	-2.1
GPRC5B	G protein-coupled receptor, family C, group 5, member B	-2.1
NCS1	neuronal calcium sensor 1	-2.1
KIF1B	kinesin family member 1B	-2.2
GAB1	GRB2-associated binding protein 1	-2.2
KCNJ10	potassium inwardly-rectifying channel, subfamily J, member 10	-2.3
SHROOM2	shroom family member 2	-2.5
SYN3	synapsin III	-2.5
GPR17	G protein-coupled receptor 17	-2.6
GABRB1	gamma-aminobutyric acid (GABA) A receptor, beta 1	-2.9
GPR75	probable G-protein coupled receptor 75	-2.9
KCNJ12	potassium inwardly-rectifying channel, subfamily J, member 12	-5.8
Novel	Similar to CLCNKA/CLCNKB chloride channel	-27
Actin, myosin & related.
TRDN	triadin	205.6
MYL1	myosin, light chain 1, alkali; skeletal, fast	139.2
MYLPF	myosin light chain, phosphorylatable, fast skeletal muscle	22.3
Novel	LOC100027326 myosin-4-like Monodelphis domestica	17.5
ACTA1	actin, alpha 1, skeletal muscle	8.6
MYBPC3	myosin binding protein C, cardiac	4.8
PARVG	parvin, gamma	4.7
Novel	Similar to Myosin heavy chain	4.6
PGAM2	phosphoglycerate mutase 2 (muscle)	4.3
MYOF	myoferlin	4.2
NEXN	nexilin (F actin binding protein)	4
MYO19	myosin XIX	3.7
TPM2	tropomyosin 2 (beta) member of the actin filament binding protein family	3.1
MIOX	myo-inositol oxygenase	2.9
SPEG	SPEG complex locus	2.8
ACTN3	actinin, alpha 3	2.8
TAGLN	transgelin 22 kDa actin-binding protein	2.7
RYR3	ryanodine receptor 3 brain ryanodine receptor-calcium release channel	2.7
TTLL9	tubulin tyrosine ligase-like family, member 9	2.6
NEB	nebulin	2.6
MYO1F	myosin IF	2.6
Novel	Similar to ACTA1 actin, alpha 1, skeletal muscle	2.2
POPDC3	popeye domain containing 3	-2.2
KIF13B	kinesin family member 13B	-2.3
GENE ID	Gene description	FC
Apoptosis
DNAJB13	DnaJ (Hsp40) homolog, subfamily B, member 13	5.7
Novel	Similar to CASP4/CASP5/CASP12 caspases	4.3
Novel	Similar to CCNL2 cyclin L2	3.5
Novel	Similar to PYCARD PYD and CARD domain containing	3.3
PLAC8	placenta-specific 8	3
CAMKK1	calcium/calmodulin-dependent protein kinase 1α, modulation of neuronal cell survival	2
AATK	apoptosis-associated tyrosine kinase	-2.3
FAIM2	Fas apoptotic inhibitory molecule 2	-2.5
Ubiquitin-related
WSB1	WD repeat and SOCS box containing 1	7.6
Novel	Similar to CUL7/CUL9 cullin	4.7
Novel	Similar to CUL7/CUL9 cullin	4
UBR3	ubiquitin protein ligase E3 component n-recognin 3
GENE ID	Gene description	FC
Vascular/
angiogenesis
ANGPTL7	angiopoietin-like 7	3.8
SERPING1	serpin peptidase inhibitor, clade G (C1 inhibitor), member 1	3.6
SCARF1	scavenger receptor class F, member 1	2.5
Transporters
SLC23A3	solute carrier family 23, sodium-dependent vitamin C transporter 3	12
SLC16A4	solute carrier family 16, member 4 (monocarboxylic acid transporter 4, MCT5)	7.9
SLC11A1	solute carrier family 11 (proton-coupled divalent metal ion	5.2
ABCC5	ATP-binding cassette, sub-family C (CFTR/MRP), member 5	4.5
SLC9A5	solute carrier family 9, subfamily A (NHE5, cation proton antiporter 5), member 5	3.9
Novel	Similar to SLC22A solute carrier family 22 (organic anion/urate transporter)	3.4
ATP2A1	ATPase, Ca++ transporting, cardiac muscle, fast twitch 1	3.1
SLC18A3	solute carrier family 18 (vesicular acetylcholine), member 3	-2
SLC16A1	solute carrier family 16, member 1 (monocarboxylic acid transporter 1) MCT1	-2.1
SLC12A2	solute carrier family 12 (sodium/potassium/chloride transporters), member 2	-2.1
ATP8A1	ATPase, aminophospholipid transporter (APLT), class I, type 8A, member 1	-2.3
SLC22A23	solute carrier family 22, member 23, ion transporter protein	-2.4
MAGT1	magnesium transporter 1	-2.5
SLC44A1	solute carrier family 44, member 1, choline transporter-like protein	-2.7
Novel	Similar to ATP5O ATP synthase, H+ transporting, mitochondrial F1 complex, O subunit	-5
GENE ID	Gene description	FC
Development & structure
FUZ	fuzzy homolog (Drosophila) involved incell polarity, ciliogenesis and directional cell movement.	21.3
HOXB1	homeobox B1, transcription factor role in morphogenesis	12
DES	desmin	11.9
GSDMD	gasdermin D, regulation of epithelial proliferation	7.2
AP1G2	adaptor-related protein complex 1, gamma 2 subunit	7
Novel	Similar to TMSB4 Thymosin beta-4 (T beta-4)	5.3
IGFLR1	IGF-like family receptor 1	5.2
PDZD7	PDZ domain containing 7, encodes ciliary protein	5.1
TUBE1	tubulin, epsilon 1	4.5
HDAC10	histone deacetylase 10	4.1
HMGB3	high mobility group protein B3	2.8
SPAG4	sperm associated antigen 4	2.7
HOXD4	homeobox D4	2.7
IGF2BP2	insulin-like growth factor 2 mRNA binding protein 2	2.5
Novel	Similar to BBS1 Bardet-Biedl syndrome 1	2.4
HOXB3	homeobox B3	2.4
TCHP	trichoplein, keratin filament binding	2.3
PLEKHA5	pleckstrin homology domain containing, family A member 5	2.2
FMNL1	formin-like 1	2.2
VIM	vimentin	2.1
NOTCH3	notch 3	-2.1
SNX33	sorting nexin 33	-2.1
RHOU	ras homolog family member U	-2.1
SORT1	sortilin 1	-2.3
GLG1	golgi glycoprotein 1	-2.4
SPRED1	sprouty-related, EVH1 domain containing 1	-2.6
SEC14L3	SEC14-like 3 (S. cerevisiae)	-2.6
SELENBP1	selenium binding protein 1	-2.7
Novel	Similar to CEP350 centrosomal protein 350kDa	-3
DLK2	delta-like 2 homolog (Drosophila)	-3.3
IGFBPL1	insulin-like growth factor binding protein-like 1	-11.3
Receptor
Novel	Similar to TARM1 T cell-interacting, activating receptor on myeloid cells 1	21.6
Novel	Similar to MRC1 mannose receptor, C type	9.3
TFR2	transferrin receptor 2	7
GPR26	G protein-coupled receptor 26	6.6
CSF3R	colony stimulating factor 3 receptor (granulocyte)	5.8
IL1R1	interleukin 1 receptor, type I	5.2
IGFLR1	IGF-like family receptor 1	5.2
ASGR1	Asialoglycoprotein receptor 1	4.3
AIPL1	aryl hydrocarbon receptor interacting protein-like 1	3
OSBPL7	oxysterol binding protein-like 7	2.8
RARRES2	retinoic acid receptor responder (tazarotene induced) 2	2.6
NPR2	natriuretic peptide receptor B/guanylate cyclase B	2.3
EPHA7	EPH receptor A7	1.9
IL6ST	interleukin 6 signal transducer (gp130, oncostatin M receptor)	-1.9
REEP3	receptor accessory protein 3	-1.9
FGFR2	fibroblast growth factor receptor 2	-1.9
SCARB2	scavenger receptor class B, member 2	-2
TRIP11	thyroid hormone receptor interactor 11	-2
LDLR	low density lipoprotein receptor	-2
BMPR1A	bone morphogenetic protein receptor, type IA	-2.1
XPR1	xenotropic and polytropic retrovirus receptor 1	-2.2
S1PR1	sphingosine-1-phosphate receptor 1	-2.3
NMUR2	neuromedin U receptor 2	-2.6
GHSR	growth hormone secretagogue receptor	-3.6
LCOR	ligand dependent nuclear receptor corepressor	-3.6
Membrane
Novel	Novel protein with potential transmembrane domains	254.3
Novel	Novel protein with potential transmembrane domains	241.1
TMEM106A	transmembrane protein 106A	157.2
Novel	Novel protein with potential transmembrane domains	9.2
Novel	Similar to MS4A4AA membrane-spanning 4-domains, subfamily A, member 4	3.9
PTCH2	patched 2	2.8
TMC4	transmembrane channel-like 4	2.7
TMEM176A	transmembrane protein 176A	2.4
HOOK2	hook homolog 2 (Drosophila)	2.2
TMEM145	transmembrane protein 145	2
C19orf6	chromosome 19 open reading frame 6	-2
TMCC3	transmembrane and coiled-coil domain family 3	-2
POM121C	POM121 membrane glycoprotein	-2
MBOAT1	membrane bound O-acyltransferase domain containing 1	-2.2
MMP15	matrix metallopeptidase 15 (membrane-inserted)	-2.4
TMEM41B	transmembrane protein 41B	-2.6
Enzymes & metabolism
Novel	Similar to ATP13A5 ATPase type 13A5	23.1
NAALADL1	N-acetylated alpha-linked acidic dipeptidase-like 1	8.1
KDM2A	Lysine (K)-specific demethylase 2A	7.5
GLYAT	glycine-N-acyltransferase	6.9
Novel	Similar to Car15 carbonic anhydrase 15	5.5
Novel	Similar to COX6B2 cytochrome c oxidase subunit VIb polypeptide 2	4.3
SBK2	SH3-binding domain kinase family, member 2	4.3
Novel	Similar to ACACB acetyl-CoA carboxylase beta	4.1
TAF1D	TATA box binding protein (TBP)-associated factor, RNA polymerase I, D, 41kDa	3.9
LCAT	lecithin-cholesterol acyltransferase	3.8
EXD1	exonuclease 3'-5' domain containing 1	3.8
Novel	Similar to GGT1/GGT2/GGTLC1/GGTLC2/GGTLC3 gamma-glutamyltransferase	3.8
ACACB	acetyl-CoA carboxylase beta	3.7
Novel	Similar to GIN1 gypsy retrotransposon integrase 1	3.7
OGT	O-linked N-acetylglucosamine (GlcNAc) transferase	3.6
POLR3GL	polymerase (RNA) III (DNA directed) polypeptide G (32kD)-like	3.5
Novel	Similar to KNDC1 kinase non-catalytic C-lobe domain (KIND) containing 1	3.4
Novel	Similar to ACACB acetyl-CoA carboxylase beta	3.4
CYP27B1	cytochrome P450, family 27, subfamily B, polypeptide 1	3.1
DGKZ	diacylglycerol kinase, zeta	3
SULT2B1	sulfotransferase family, cytosolic, 2B, member 1	3
KLK11	kallikrein-related peptidase 11	2.8
MAN2C1	mannosidase, alpha, class 2C, member 1	2.5
PITPNM3	PITPNM family member 3	2.4
LONRF3	LON peptidase N-terminal domain and ring finger 3	2.4
ARPP21	cAMP-regulated phosphoprotein, 21kDa	2.3
PLCB3	phospholipase C, beta 3 (phosphatidylinositol-specific)	2.3
AKAP8L	A kinase (PRKA) anchor protein 8-like	2.2
CLK1	CDC-like kinase 1	2.1
Novel	Similar to GSTT1 glutathione S-transferase, theta 1 Gene	2.1
PPFIA4	protein tyrosine phosphatase, receptor type, f polypeptide (PTPRF), interacting protein (liprin), alpha 4	2.1
MINK1	misshapen-like kinase 1	2.1
BEGAIN	brain-enriched guanylate kinase-associated homolog (rat)	2
PLCH2	phospholipase C, eta 2	2
Novel	Similar to GDPD4/GDPD5 glycerophosphodiester phosphodiesterase domain containing 4/5	2
LMF2	lipase maturation factor 2	2
TRMT1	tRNA methyltransferase 1 homolog (S. cerevisiae)	2
SASH1	SAM and SH3 domain containing 1	-2
TSPAN5	tetraspanin 5	-2
ERO1LB	ERO1-like beta (S. cerevisiae)	-2
TANC2	tetratricopeptide repeat, ankyrin repeat and coiled-coil containing 2	-2
LRRN2	leucine rich repeat neuronal 2	-2
ERMN	ermin, ERM-like protein	-2
ELOVL5	ELOVL fatty acid elongase 5	-2
CERS1	ceramide synthase 1	-2
CDK19	cyclin-dependent kinase 19	-2
CYP51A1	cytochrome P450, family 51, subfamily A, polypeptide 1	-2
BACE1	beta-site APP-cleaving enzyme 1	-2.1
GNA11	guanine nucleotide binding protein (G protein), alpha 11 (Gq class)	-2.1
ENDOD1	endonuclease domain containing 1	-2.1
UGT8	UDP glycosyltransferase 8	-2.1
PLCL1	phospholipase C-like 1	-2.1
PEX5L	peroxisomal biogenesis factor 5-like	-2.1
ENTPD5	ectonucleoside triphosphate diphosphohydrolase 5	-2.1
HMGCR	3-hydroxy-3-methylglutaryl-CoA reductase	-2.1
PADI2	peptidyl arginine deiminase, type II	-2.1
TET2	tet methylcytosine dioxygenase 2	-2.1
UGT8	UDP glycosyltransferase 8	-2.1
ENDOD1	endonuclease domain containing 1	-2.1
HMGCS1	3-hydroxy-3-methylglutaryl-CoA synthase 1 (soluble)	-2.1
MGAT3	mannosyl (beta-1,4-)-glycoprotein beta-1,4-N-acetylglucosaminyltransferase	-2.2
HTRA1	HtrA serine peptidase 1	-2.2
PLBD2	phospholipase B domain containing 2	-2.2
ENPP4	ectonucleotide pyrophosphatase/phosphodiesterase 4 (putative)	-2.2
SOGA1	suppressor of glucose, autophagy associated 1	-2.2
Novel	Similar to RRBP1 ribosome binding protein 1 homolog 180kDa	-2.3
PARP4	poly (ADP-ribose) polymerase family, member 4	-2.3
NDST1	N-deacetylase/N-sulfotransferase (heparan glucosaminyl) 1	-2.3
FMO5	flavin containing monooxygenase 5	-2.3
MGAT1	mannosyl (alpha-1,3-)-glycoprotein beta-1,2-N-acetylglucosaminyltransferase	-2.3
FADS2	fatty acid desaturase 2	-2.4
PFKFB2	6-phosphofructo-2-kinase/fructose-2,6-biphosphatase 2	-2.4
CDK18	cyclin-dependent kinase 18	-2.5
PPP1R16B	protein phosphatase 1, regulatory subunit 16B	-2.5
DHCR24	24-dehydrocholesterol reductase	-2.7
DPM2	dolichyl-phosphate mannosyltransferase polypeptide 2, regulatory subunit	-2.8
LPGAT1	lysophosphatidylglycerol acyltransferase 1	-2.8
ADCYAP1R1	adenylate cyclase activating polypeptide 1 (pituitary) receptor type I	-2.8
IMPAD1	inositol monophosphatase domain containing 1	-2.8
SPTLC2	serine palmitoyltransferase, long chain base subunit 2	-3
RAPGEF5	Rap guanine nucleotide exchange factor (GEF) 5	-3.3
FA2H	fatty acid 2-hydroxylase	-3.5
PRKCA	protein kinase C, alpha	-3.6
Novel	Similar to ELOVL6, elongation of long chain fatty acids (FEN1/Elo2, SUR4/Elo3-like, yeast)	-4.1
GXYLT2	glucoside xylosyltransferase 2	-15.6
Miscellaneous
TTC40	tetratricopeptide repeat domain 40	89.4
USH1C	Usher syndrome 1C (autosomal recessive, severe)	6.1
CCDC30	coiled-coil domain containing 30	4.7
GCFC2	GC-rich sequence DNA-binding factor 2	4.7
KLHL30	kelch-like 30 (Drosophila)	4.3
KIAA0895L	KIAA0895-Like	4.3
FAM83C	family with sequence similarity 83, member C	4.3
PHLDB3	pleckstrin homology-like domain, family B, member 3	4.2
CCDC84	coiled-coil domain containing 84	4.2
CLASRP	CLK4-associating serine/arginine rich protein	4.1
WDR93	WD repeat domain 93	4.1
RECQL5	RecQ protein-like 5	3.9
ADM	adrenomedullin	3.7
MEI1	meiosis inhibitor 1	3.6
WDR90	WD repeat domain 90	3.6
CCDC142	coiled-coil domain containing 142	3.5
CCDC142	coiled-coil domain containing 142	3.5
CRTC2	CREB regulated transcription coactivator 2	3.4
Novel	RPS48 family member - ribosomal protein S28	3.4
ADGB	androglobin	3.4
RGL3	ral guanine nucleotide dissociation stimulator-like 3	3.1
CPSF3L	cleavage and polyadenylation specific factor 3-like	3
CCNL1	cyclin L1	3
FAM73A	family with sequence similarity 73, member A	2.9
ALS2CR8	amyotrophic lateral sclerosis 2 (juvenile) chromosome region, candidate 8 ALSO CARF	2.9
DENND4C	DENN/MADD domain containing 4C	2.8
TRANK1	tetratricopeptide repeat and ankyrin repeat containing 1	2.7
TOR4A	torsin family 4, member A	2.7
AGBL5	ATP/GTP binding protein-like 5	2.6
CSDA	cold shock domain protein A	2.5
TTC14	tetratricopeptide repeat domain 14	2.4
ANKRD10	ankyrin repeat domain 10	2.3
KANK2	KN motif and ankyrin repeat domains 2	2.3
CPNE9	copine family member IX	2.3
PNISR	PNN-interacting serine/arginine-rich protein	2.2
Novel	Similar to SPATA22 spermatogenesis associated 22	2.2
SFSWAP	splicing factor, suppressor of white-apricot homolog (Drosophila)	2.2
FAM116B	family with sequence similarity 116, member B	2.1
RPL26L1	ribosomal protein L26-like 1	2.1
MTERFD2	MTERF domain containing 2	2.1
RELL2	RELT-like 2	2.1
Novel	Similar to NEURL4 neuralized homolog 4	2.1
IPO8	importin 8	2.1
SHKBP1	SH3KBP1 binding protein 1	2.1
RPS29	ribosomal protein S29	2
YDJC	YdjC homolog (bacterial)	2
KIAA1731	ALMS motif-containing protein KIAA1731	2
FNIP1	folliculin interacting protein 1	-2.1
GNB4	guanine nucleotide binding protein (G protein), beta polypeptide 4	-2.2
SECISBP2L	SECIS binding protein 2-like	-2.2
DAAM2	dishevelled associated activator of morphogenesis 2	-2.3
Novel	Similar to DIP2B DIP2 disco-interacting protein 2 homolog B	-2.4
KIAA1737	KIAA1737	-2.4
CCNY	cyclin Y	-2.5
C21orf91	chromosome 21 open reading frame 91	-2.5
C38Horf	C8orf37 chromosome 8 open reading frame 37
Novel	Similar to DIP2B DIP2 disco-interacting protein 2 homolog B	-2.6
KIAA1549	KIAA1549	-2.6
SGTB	small glutamine-rich tetratricopeptide repeat (TPR)-containing, beta	-2.8
Novel	Novel protein with EF-Hand domain (calmodulin like).	-3.4
NIPAL4	NIPA-like domain containing 4	-3.9
Zinc finger
Novel	Similar to ZC3H13 zinc finger CCCH-type containing 13	351.7
Novel	Novel putative transcription factor with krueppel-box and C2H2 zinc finger domains	6.2
Novel	Similar to ZNF568/ZNF569 zinc finger proteins	4.7
ZNF296	zinc finger protein 296	4.2
Novel	Similar to ZNF658/ZNF585A/ZNF585B Zinc finger genes	3.5
Novel	Similar to ZNF184 zinc finger protein 184 (Kruppel-like)	3
Novel	Similar to ZNF425 zinc finger protein 425	2.7
ZBTB48	zinc finger and BTB domain containing 48	2.6
ZZEF1	zinc finger, ZZ-type with EF-hand domain 1	2.3
ZNF473	zinc finger protein 473	2.3
ANKZF1	ankyrin repeat and zinc finger domain containing 1	2.2
CXXC1	CXXC finger protein 1	2.1
ZNHIT2	zinc finger, HIT-type containing 2	2
Novel	Similar to ZNF746 zinc finger protein 746	2
Novel
Novel	Novel	302
Novel	Novel	10
Novel	Novel	8.3
Novel	Novel	7.9
Novel	Novel	7.7
Novel	Novel	5.3
Novel	Uncharacterized protein	4
Novel	Uncharacterized protein	3.1
Novel	Novel	2.7
MHC-I	Uncharacterized protein	2.4
MHC-I	Uncharacterized protein	2.4
Novel	Novel	2.1
Novel	Novel	-4.2
