# Supplementary material for: Age-Dependent Transcriptome and Proteome Following Transection of Neonatal Spinal Cord of Monodelphis domestica (South American Grey Short-Tailed Opossum)
Source: PLoS One. 2014 Jun 10;9(6):e99080. doi: 10.1371/journal.pone.0099080 (PMC4051688; doi:10.1371/journal.pone.0099080)
Supplement: Table S6 — Proteomic results of identified proteins in different fractions and bands compared with expression of their respective genes in the transcriptome. Column A shows fraction in which protein was identified, Column B shows band in gel in which protein was identified. Note that some proteins were identified in more than one fraction or band. Column C is ENSEMBL protein ID, where known. Column D is protein name. Column E and F show whether protein band density was increased ≥0.5 compared to age-matched controls 24 h following spinal cord injury at P7 or P28. Column G shows corresponding gene symbol or name. Column H shows ENSEMBL gene ID. Column I and J show gene expression level 24 h following injury at P7 or P28. Note the relative lack of correlation between identified changes in the transcriptome and the proteome. Updated 13 May 2014 (XLSX) [file pone.0099080.s006.xlsx]

## Sheet: Sheet1
Supplementary Table S6. Proteomic results of identified proteins in different fractions and bands compared with expression of their respective genes in the transcriptome. Column A shows fraction in which protein was identified, Column B shows band in gel in which protein was identified. Note that some proteins were identified in more than one fraction or band. Column C is ENSEMBL protein ID, wher…
Fraction	Band	Ensemble ID	Protein Name	P7+1d	P28+1d	Gene symbol or name	Ensembl ID Gene	P7+24h FC	P28+24h FC
1	2	gi|126290220	Heat shock protein 90 alpha-like	-	down
1	3	N/A		-	down
1	5	gi|126310885	Myristoylated alanine-rich C-kinase substrate (MARCKS) (Protein kinase C substrate 80 kDa protein)	-	down	MARCKSL1	ENSMODG00000017448	np	np
1	6	N/A		-	down
2	4	ENSMODP00000020890	neurofilament L subunit	-	up	DOCK5	ENSMODG00000016721	1.6	0.4
2	4	ENSMODP00000012735	tyrosine 3-monooxygenase/tryptophan 5-monooxygenase activation protein	-	up	YWHAE	ENSMODG00000010174	1.1	0.9
2	4	gi|126310885	Myristoylated alanine-rich C-kinase substrate (MARCKS) (Protein kinase C substrate 80 kDa protein)	-	up	MARCKS	ENSMODG00000017448	np	np
2	5	ENSMODP00000014145	Hemoglobin subunit beta-M	-	up	LOC100019389 hemoglobin subunit beta-M-like	ENSMODG00000011306	0.8	2.2
2	6	ENSMODP00000016048	novel HSP	-	down	LOC100027477 heat shock 70kDa protein 8 pseudogene	ENSMODG00000012827	np	np
2	6	ENSMODP00000016211	HSPA8 heat shock 70kDa protein 8	-	down	HSPA8	ENSMODG00000012958	1.2	1.4
2	6	ENSMODP00000024667	glucose-regulated protein heat shock 70kDa protein 5	-	down	heat shock 70kDa protein 5	ENSMODG00000019764	1.1	0.6
2	9	gi|27806197	tyrosine 3-monooxygenase/tryptophan 5-monooxygenase activation protein, epsilon polypeptide [Bos taurus]	-	up	YWHAE	ENSMODG00000010174	1.1	0.9
2	9	ENSMODP00000017081	14-3-3 protein gamma subtype	-	up	YWHAG	ENSMODG00000013658	1.1	0.8
2	9	ENSMODP00000018426	14.3.3 protein	-	up	YWHAQ	ENSMODG00000019852	1.2	1
2	9	ENSMODP00000032232	Stratifin SFN opossum gene 14-3-3 protein sigma	-	up	SFN	ENSMODG00000023920	np	np
2	9	ENSMODP00000021533	Tropomyosin 3, gamma isoform	-	up	TPM3	ENSMODG00000017253	1.2	1.1
3	4	ENSMODP00000009699	valosin	up	up	VCP	ENSMODG00000007809	1.1	1
3	4	ENSMODP00000002721	Heat shock protein 90kDa beta (Grp94), member 1	up	up	HSP9OB1	ENSMODG00000002234	1	0.9
3	5	ENSMODP00000031201	nucleophosmin (nucleolar phosphoprotein B23, numatrin)	-	up	NPM1	ENSMODG00000006503	1	0.9
3	5	ENSMODP00000007321	ATPase, H+ transporting, lysosomal 38kDa, V0 subunit d1	-	up	ATP6V0D1	ENSMODG00000005918	1.1	0.9
3	5	ENSMODP00000022521	Glyceraldehyde-3-phosphate dehydrogenase (EC 1.2.1.12)	-	up	GAPDH	ENSMODG00000018066	1.1	1.2
3	7	ENSMODP00000017081	14-3-3 protein gamma subtype	-	up	Tyrosine 3-monooxygenase	ENSMODG00000013658	1.1	0.8
3	7	ENSMODP00000003661	RhoGDI-1	-	up	Rho GDP dissociation inhibitor (GDI) alpha	ENSMODG00000003014	1	0.6
3	8	ENSMODP00000004563	visinin-like 1	-	up	Visinin-like 1	ENSMODG00000003728	1.1	1.1
3	8	ENSMODP00000008649	Peroxiredoxin-2 (Thioredoxin peroxidase 1)	-	up	PRDX2	ENSMODG00000006978	1.1	1.3
3	8	ENSMODP00000018682	Chain A, Crystal Structure Of Human Translationally Controlled Tumour Associated Protein	-	up	LOC100018984 translationally-controlled tumor protein-like	ENSMODG00000014940	0.7	0.8
3	9	VISL1_MOUSE	Visinin-like protein 1	-	up	Visinin-like 1	ENSMODG00000003728	1.1	1.1
3	9	ENSMODP00000018469	Rem-1	-	up	REM1	ENSMODG00000014770	1	0.9
3	9	ENSMODP00000007436	neurocalcin delta	-	up	NCALD	ENSMODG00000006010	1	0.9
3	10	ENSMODP00000007631	tyrosine 3-monooxygenase/tryptophan 5-monooxygenase activation protein, zeta polypeptide	-	up	YWHAZ	ENSMODG00000006158	1	0.9
3	10	CALB2_RAT	Calbindin-2	-	up	CALB2	ENSMODG00000014262	1.1	0.6
3	10	ENSMODP00000034903	Tropomyosin	-	up	TPM1	ENSMODG00000011135	1.1	1.9
3	11	ENSMODP00000014145	Hemoglobin subunit beta-M (Hemoglobin beta-M chain)	-	up	novel	ENSMODG00000011306	0.8	2.2
3	11	ENSMODP00000000542	Lectin, galactoside-binding, soluble, 1	-	up	LGALS1	ENSMODG00000000457	1.2	1.2
4	2	ENSMODP00000018994	alpha-tubulin	down	up	LOC100010481 tubulin alpha-1D chain-like	ENSMODG00000014329	1.4	1
4	2	ENSMODP00000024772	ATP synthase subunit beta, mitochondrial	down	up	ATP5B	ENSMODG00000019853	1	0.8
4	2	ENSMODP00000019796	Tubulin beta-5 chain	down	up	TUBB	ENSMODG00000023805	1.1	0.8
4	2	ENSMODP00000014143	Glial fibrillary acidic protein, astrocyte (GFAP)	down	up	GFAP	ENSMODG00000011301	1.5	0.8
4	7	gi|126310111	heat shock protein 84b	-	up
4	7	ENSMODP00000016639	90-kDa heat shock protein	-	up	novel uncharacterised protein	ENSMODG00000013302	0.9	1
5	4	N/A		-	down
5	5	ENSMODP00000018994	Novel opossum gene	-	down	LOC100010481 tubulin alpha-1D chain-like	ENSMODG00000014329	1.4	1
5	5	ENSMODP00000011894	Alpha-enolase (2-phospho-D-glycerate hydro-lyase)	-	down	ENO1	ENSMODG00000009521	1.1	1
5	5	ENSMODP00000004113	MC1R Melanocortin 1 receptor	-	down	MC1R	ENSMODG00000023092	1.1	0.8
5	5	ENSMODP00000012645	similar to protein phosphatase 2 (formerly 2A), regulatory subunit B	-	down	PPP2R2B	ENSMODG00000010096	0.9	0.8
5	9	N/A	hsp	-	down
6	4	ENSMODP00000002287	glutathione S-transferase mu 3 (brain)	-	down	GSTM3	ENSMODG00000001876	1	1.2
6	4	ENSMODP00000004961	peroxiredoxin 6	-	down	PRDX6	ENSMODG00000004032	1	0.9
7	2	ENSMODP00000006706	cofilin2-like	down	down	LOC100016593 cofilin 2 (muscle) pseudogene	ENSMODG00000012949	0.9	0.7
7	2	ENSMODP00000020088	peptidylprolyl isomerase A-like	down	down	Peptidyl-prolyl cis-trans isomerase	ENSMODG00000016089	1.2	0.9
7	3	ENSMODP00000022067	ubiquitin c RPS27A ribosomal protein S27a	down	down	RPS27A	ENSMODG00000017695	1.1	1.5
7	3	ENSMODP00000002220	ubiquitin A-52 residue ribosomal protein fusion product	down	down	RPS27a	ENSMODG00000001819	1.1	1.4
7	8	ENSMODP00000022631	Triosephosphate isomerase (TIM)	-	up	TPI1	ENSMODG00000018151	1.1	1
7	8	ENSMODP00000024040	aldolase C, fructose-biphosphate	-	up	ALDOC	ENSMODG00000019259	1.1	0.8
7	8	ENSMODP00000012100	immunoglobulin lambda-like polypeptide 5-like	-	up	LOC100617965 immunoglobulin lambda-like polypeptide 5-like	ENSMODG00000009815	1	1
7	8	ENSMODP00000004961	peroxiredoxin 6	-	up	PRDX6	ENSMODG00000004032	1	0.9
7	9	ENSMODP00000011989	parkinson protein 7	-	up	PARK7	ENSMODG00000009595	1	1
7	9	ENSMODP00000009570	NADPH-flavin reductase	-	up	BLVRB	ENSMODG00000007707	1.1	2.3
7	9	UBC12_MOUSE	NEDD8-conjugating enzyme Ubc12	-	up
7	10	ENSMODP00000018478	dynein, light chain, LC8-type 2,	-	up	DYNLL2	ENSMODG00000014773	1.1	0.7
7	10	ENSMODP00000003816	cytoplasmic dynein light chain 1	-	up	DYNLL1	ENSMODG00000003133	1.2	1.2
7	11	ENSMODP00000004277	ubiquitin A-52 residue ribosomal protein fusion product 1	-	up	UBA52	ENSMODG00000003499	1.2	1.5
7	12	ENSMODP00000000901	elongation factor 2 isoform 1	-	down	EEF2	ENSMODG00000000750	1.1	1.1
7	13	XP_001368691.1	Fructose-bisphosphate aldolase C	-	down	ALDOC	ENSMODG00000019259	1.1	0.8
7	13	ENSMODP00000008873	Acetyl-Coenzyme A acetyltransferase 2	-	down	ACAT2	ENSMODG00000007156	0.9	0.7
7	14	ENSMODP00000022521	glyceraldehyde-3-phosphate dehydrogenase	-	down	GAPDH	ENSMODG00000018066	1.1	1.2
7	14	ENSMODP00000014523	Annexin A2 (Annexin II)	-	down	ANXA2	ENSMODG00000011604	1.3	1.3
7	14	ENSMODP00000015824	Lasp-1	-	down	LASP1	ENSMODG00000012649	1	0.9
8	1	ENSMODP00000003239	6-phosphogluconate dehydrogenase	down	down	PGD	ENSMODG00000002668	1.1	0.8
8	2	ENSMODP00000004988	phosphoglycerate kinase 1	down	-	PGK1	ENSMODG00000004055	1	0.8
8	2	ENSMODP00000009497	Ubiquinol-cytochrome c reductase core protein II	down	-	UQCRC2	ENSMODG00000007645	1	1.1
8	3	XP_001368691.1	Fructose-bisphosphate aldolase C	down	down	ALDOC	ENSMODG00000019259	1.1	0.8
8	3	ENSMODP00000011294	pyruvate dehydrogenase (lipoamide) (EC 1.2.4.1) alpha chain precursor	down	down	PDHA1	ENSMODG00000009055	1	0.9
8	9	ENSMODP00000022631	Triosephosphate isomerase (TIM)	down	down	TPI1	ENSMODG00000018151	1.1	1
8	11	ENSMODP00000003816	cytoplasmic dynein light chain 1	down	down	DYNLL1	ENSMODG00000003133	1.2	1.2
8	11	ENSMODP00000018478	dynein, light chain, LC8-type 2	down	down	DYNLL2	ENSMODG00000014773	1.1	0.7
8	12	ENSMODP00000004277	Ubiquitin A-52 residue ribosomal protein fusion product 1	down	down	UBA52	ENSMODG00000003499	1.2	1.5
8	17	ENSMODP00000020088	peptidylprolyl isomerase A-like,	-	down	LOC100021904 peptidyl-prolyl cis-trans isomerase FKBP1A-like	ENSMODG00000024640	1.1	1.1
8	17	ENSMODP00000014145	Hemoglobin subunit beta-M	-	down	LOC100019389 hemoglobin subunit beta-M-like	ENSMODG00000011306	0.8	2.2
9	6	ENSMODP00000012735	tyrosine 3-monooxygenase/tryptophan 5-monooxygenase activation protein, epsilon	down	-	YWHAE	ENSMODG00000010174	1.1	0.9
9	7	ENSMODP00000019164	Phosphatidylethanolamine-binding protein 1 (PEBP-1)	down	-	PEBP1	ENSMODG00000015346	1.1	1.1
9	7	ENSMODP00000002901	proliferation associated gene (pag) peroxiredoxin1	down	-	PRDX1	ENSMODG00000002382	1.1	1.1
9	7	ENSMODP00000007356	Brain specific protein Tubulin polymerization-promoting protein family member 3	down	-	TPPP3	ENSMODG00000005950	1.1	1
9	7	ENSMODP00000006898	Proteasome (prosome, macropain) subunit, beta type, 1	down	-	PSMB1	ENSMODG00000005573	1.1	1.1
9	7	ENSMODP00000012564	KIAA0120, transgelin 2	down	-	TAGLN2	ENSMODG00000010032	1.2	1.3
9	7	ENSMODP00000006523	cold inducible RNA binding protein	down	-	CIRBP	ENSMODG00000005290	1	1.4
9	7	ENSMODP00000008649	Peroxiredoxin-2 (Thioredoxin peroxidase 1)	down	-	PRDX2	ENSMODG00000006978	1.1	1.3
9	8	ENSMODP00000006703	destrin	down	-	DSTN	ENSMODG00000005428	1	1.1
9	8	ENSMODP00000020088	peptidylprolyl isomerase A-like,	down	-	LOC100021904 peptidyl-prolyl cis-trans isomerase FKBP1A-like	ENSMODG00000024640	1.1	1.1
9	8	ENSMODP00000001067	beta actin isoform 1	down	-	LOC100029767 actin, cytoplasmic type 5-like	ENSMODG00000025240	1.1	0.8
9	8	ENSMODP00000020757	hemoglobin, alpha	down	-	HBA	ENSMODG00000016633	np	np
9	11	ENSMODP00000023917	albumin	-	up	ALB	ENSMODG00000019164	np	np
12	2	ENSMODP00000014145	Hemoglobin subunit beta-M	up	down	LOC100019389 hemoglobin subunit beta-M-like	ENSMODG00000011306	0.8	2.2
12	2	ENSMODP00000020757	hemoglobin, alpha	up	down	HBA	ENSMODG00000016633	np	np
12	2	ENSMODP00000015390	myelin basic protein,	up	down	MBP	ENSMODG00000012291	0.8	0.4
12	3	N/A		-	-
		np = not present in trasncript data base				UPDATED FROM ENSEMBL 13 MAY 2014
